# Supplementary material for: New Coleoptera records from New Brunswick, Canada: Mycetophagidae, Tetratomidae, and Melandryidae
Source: Zookeys. 2012 Apr 4;(179):215–42. doi: 10.3897/zookeys.179.2598 (PMC3337062; doi:10.3897/zookeys.179.2598)
Supplement: XML Treatment for Mycetophagus flexuosus [file zookeys.179.2598-treatment1.xml]

<!DOCTYPE tp:taxon-treatment
  PUBLIC "-//TaxonX//DTD Taxonomic Treatment Publishing DTD v0 20100105//EN" "tax-treatment-NSO.dtd">
<tp:taxon-treatment xmlns:tp="http://www.plazi.org/taxpub"><tp:treatment-meta><mixed-citation publication-type="journal"><person-group><name><surname>Webster</surname><given-names>Reginald P.</given-names></name><name><surname>Sweeney</surname><given-names>Jon D.</given-names></name><name><surname>DeMerchant</surname><given-names>Ian</given-names></name></person-group><article-title>New Coleoptera records from New Brunswick, Canada: Mycetophagidae, Tetratomidae, and Melandryidae</article-title><source>Zookeys</source><day>4</day><month>4</month><year>2012</year><volume>2012</volume><issue>179</issue><fpage>215</fpage><lpage>242</lpage><pub-id pub-id-type="doi">10.3897/zookeys.179.2598</pub-id></mixed-citation></tp:treatment-meta><tp:nomenclature><tp:taxon-name>
                            <tp:taxon-name-part taxon-name-part-type="genus">Mycetophagus</tp:taxon-name-part>
                            <tp:taxon-name-part taxon-name-part-type="species">flexuosus</tp:taxon-name-part>
                        <object-id xmlns:xlink="http://www.w3.org/1999/xlink" xlink:type="simple">http://species-id.net/wiki/Mycetophagus_flexuosus</object-id>
								</tp:taxon-name><tp:taxon-authority>Say, 1826</tp:taxon-authority><xref ref-type="fig" rid="F1">Map 1</xref></tp:nomenclature><tp:treatment-sec sec-type="Material examined"><title>Material examined. </title><p><bold>Additional New Brunswick records, Carleton Co.</bold>, Meduxnekeag Valley Nature Preserve, <named-content xmlns:xlink="http://www.w3.org/1999/xlink" content-type="dwc:verbatimCoordinates" xlink:type="simple">46.1907°N, 67.6740°W</named-content>, 8.VIII.2006, R. P. Webster, mature mixed forest, on partially dried <italic><tp:taxon-name>Pleurotus</tp:taxon-name></italic> species on dead standing sugar maple (1,<!--PageBreak--> RWC); Jackson Falls, Bell Forest, <named-content xmlns:xlink="http://www.w3.org/1999/xlink" content-type="dwc:verbatimCoordinates" xlink:type="simple">46.2200°N, 67.7231°W</named-content>, 26.VI.2007, R. P. Webster, mature hardwood forest, u.v. light (1, RWC); same locality, collector, and forest type, 9.VIII.2005, 13.VIII.2007, on partially dried <italic><tp:taxon-name>Pleurotus</tp:taxon-name></italic> species on dead standing sugar maple (1, RWC); same locality, collector, and forest type, 4–12.VI.2008, Lindgren funnel trap (1, AFC). <bold>Queens Co.</bold>, Grand Lake near Scotchtown, <named-content xmlns:xlink="http://www.w3.org/1999/xlink" content-type="dwc:verbatimCoordinates" xlink:type="simple">45.8762°N, 66.1816°W</named-content>, 19.IX.2006, R. P. Webster, oak and maple forest, in decayed log covered with gilled mushrooms and polypore fungi (1, RWC); Cranberry Lake P.N.A (Protected Natural Area), <named-content xmlns:xlink="http://www.w3.org/1999/xlink" content-type="dwc:verbatimCoordinates" xlink:type="simple">46.1125°N, 65.6075°W</named-content>, 24.IV-5.V.2009, 12–21.V.2009, R. Webster &amp; M.-A. Giguère, old red oak forest, Lindgren funnel traps (2, AFC). <bold>York Co.</bold>, Charters Settlement, <named-content xmlns:xlink="http://www.w3.org/1999/xlink" content-type="dwc:verbatimCoordinates" xlink:type="simple">45.8395°N, 66.7391°W</named-content>, 9.VII.2006, R. P. Webster, mixed forest, u.v. light (1 RWC); same locality, collector, and forest type, 29.VIII.2007, 21.IX.2007, in pile of moldy corncobs and cornhusks (2, RWC); same locality and collector but <named-content xmlns:xlink="http://www.w3.org/1999/xlink" content-type="dwc:verbatimCoordinates" xlink:type="simple">45.8340°N, 66.7450°W</named-content>, 11.VII.2006, mature mixed forest, on partially dried <italic><tp:taxon-name>Pleurotus</tp:taxon-name></italic> species on dead standing trembling aspen (1, RWC); 15 km W of Tracy off Rt. 645, <named-content xmlns:xlink="http://www.w3.org/1999/xlink" content-type="dwc:verbatimCoordinates" xlink:type="simple">45.6848°N, 66.8821°W</named-content>, 1–8.VI.2009, R. Webster &amp; M.-A. Giguère, old red pine forest, Lindgren funnel trap (1, AFC); same locality and habitat data but 18.V-2.VI.2010, R. Webster &amp; C. MacKay, Lindgren funnel trap (1, AFC).</p><fig id="F1" position="float" orientation="portrait"><label>Map 1.</label><caption><p>Collection localities in New Brunswick, Canada of <italic><tp:taxon-name>Mycetophagus flexuosus</tp:taxon-name></italic>.</p></caption><graphic xmlns:xlink="http://www.w3.org/1999/xlink" xlink:href="ZooKeys-179-215-g001.jpg" position="float" orientation="portrait" xlink:type="simple"/></fig></tp:treatment-sec><tp:treatment-sec sec-type="Collection and habitat data"><title>Collection and habitat data.</title><p>Adults of <italic><tp:taxon-name>Mycetophagus flexuosus</tp:taxon-name></italic> in New Brunswick were found in hardwood forests with sugar maple (<italic><tp:taxon-name>Acer saccharum</tp:taxon-name></italic> Marsh.) and American beech (<italic><tp:taxon-name>Fagus grandifolia</tp:taxon-name></italic> Ehrh.), an old red oak (<italic><tp:taxon-name>Quercus rubra</tp:taxon-name></italic> L.) forest, mixed forests, and an old (180-year-old) red pine (<italic><tp:taxon-name>Pinus resinosa</tp:taxon-name></italic> Ait.) forest. This species was found in partially dried <italic><tp:taxon-name>Pleurotus</tp:taxon-name></italic> species on dead, standing sugar maples, on a dead, standing trembling aspen (<italic><tp:taxon-name>Populus tremuloides</tp:taxon-name></italic> Michx.), in a decayed log covered with gilled mushrooms and polypore fungi, in a pile of moldy corncobs and cornhusks, and at an ultraviolet light. Specimens were also captured in Lindgren funnel traps at several localities. <xref ref-type="bibr" rid="B6">Cline and Leschen (2005)</xref> reported <italic><tp:taxon-name>Mycetophagus flexuosus</tp:taxon-name></italic> from the oyster mushroom, <italic><tp:taxon-name>Pleurotus ostreatus</tp:taxon-name></italic> Fries. Other fungal associations with this species were reported in <xref ref-type="bibr" rid="B13">Majka (2010)</xref>. Adults in New Brunswick were collected during April, May, June, July, August, and September.</p></tp:treatment-sec><tp:treatment-sec sec-type="Distribution"><title>Distribution in Canada and Alaska.</title><p>MB, ON, QC, NB (<xref ref-type="bibr" rid="B3">Bousquet 1991</xref>; <xref ref-type="bibr" rid="B13">Majka 2010</xref>). Makja (2010) reported this species for the first time from New Brunswick and the Maritime provinces based on two specimens collected in Edmundston (Madawaska Co.) by Richard Migneault. The above records indicate that this species in not uncommon and is probably widespread in New Brunswick.</p></tp:treatment-sec><ref-list><ref id="B6"><mixed-citation xmlns:xlink="http://www.w3.org/1999/xlink" xlink:type="simple"><person-group><name name-style="western"><surname>Cline</surname><given-names>AR</given-names></name><name name-style="western"><surname>Leschen</surname><given-names>RAB</given-names></name></person-group> (<year>2005</year>)<article-title> Coleoptera associated with oyster mushroom, <italic>Pleurotus ostreatus</italic> Fries, in North America.</article-title><source>Southeastern Naturalist </source><volume>4</volume> (<issue>3</issue>): <fpage>409</fpage>-<lpage>420</lpage>. doi: <ext-link ext-link-type="uri" xlink:href="http://dx.doi.org/10.1656/1528-7092(2005)004[0409:CAWTOM]2.0.CO;2" xlink:type="simple">10.1656/1528-7092(2005)004[0409:CAWTOM]2.0.CO;2</ext-link></mixed-citation></ref><ref id="B13"><mixed-citation xmlns:xlink="http://www.w3.org/1999/xlink" xlink:type="simple"><person-group><name name-style="western"><surname>Majka</surname><given-names>CG</given-names></name></person-group> (<year>2010</year>)<article-title> The Mycetophagidae (Coleoptera) of the Maritime provinces of Canada.</article-title><source>ZooKeys: </source><volume>64</volume>: <fpage>9</fpage>-<lpage>23</lpage>. doi: <ext-link ext-link-type="uri" xlink:href="http://dx.doi.org/10.3897/zookeys.64.553" xlink:type="simple">10.3897/zookeys.64.553</ext-link></mixed-citation></ref><ref id="B3"><mixed-citation xmlns:xlink="http://www.w3.org/1999/xlink" xlink:type="simple"><person-group><name name-style="western"><surname>Bousquet</surname><given-names>Y</given-names></name></person-group> (<year>1991</year>)<article-title> Family Mycetophagidae: hairy fungus beetles.</article-title> In: <person-group><name name-style="western"><surname>Bousquet</surname><given-names>Y</given-names></name></person-group> (<role>Ed</role>). <issue-title>Checklist of beetles of Canada and Alaska.</issue-title><source>Publication 1861/E, Agriculture Canada, Research Branch, Ottawa, Ontario</source>: <fpage>242</fpage>-<lpage>243</lpage>.</mixed-citation></ref></ref-list></tp:taxon-treatment>
