# Supplementary material for: New Coleoptera records from New Brunswick, Canada: Mycetophagidae, Tetratomidae, and Melandryidae
Source: Zookeys. 2012 Apr 4;(179):215–42. doi: 10.3897/zookeys.179.2598 (PMC3337062; doi:10.3897/zookeys.179.2598)
Supplement: XML Treatment for Mycetophagus pluripunctatus [file zookeys.179.2598-treatment4.xml]

<!DOCTYPE tp:taxon-treatment
  PUBLIC "-//TaxonX//DTD Taxonomic Treatment Publishing DTD v0 20100105//EN" "tax-treatment-NSO.dtd">
<tp:taxon-treatment xmlns:tp="http://www.plazi.org/taxpub"><tp:treatment-meta><mixed-citation publication-type="journal"><person-group><name><surname>Webster</surname><given-names>Reginald P.</given-names></name><name><surname>Sweeney</surname><given-names>Jon D.</given-names></name><name><surname>DeMerchant</surname><given-names>Ian</given-names></name></person-group><article-title>New Coleoptera records from New Brunswick, Canada: Mycetophagidae, Tetratomidae, and Melandryidae</article-title><source>Zookeys</source><day>4</day><month>4</month><year>2012</year><volume>2012</volume><issue>179</issue><fpage>215</fpage><lpage>242</lpage><pub-id pub-id-type="doi">10.3897/zookeys.179.2598</pub-id></mixed-citation></tp:treatment-meta><tp:nomenclature><tp:taxon-name>
                            <tp:taxon-name-part taxon-name-part-type="genus">Mycetophagus</tp:taxon-name-part>
                            <tp:taxon-name-part taxon-name-part-type="species">pluripunctatus</tp:taxon-name-part>
                        <object-id xmlns:xlink="http://www.w3.org/1999/xlink" xlink:type="simple">http://species-id.net/wiki/Mycetophagus_pluripunctatus</object-id>
								</tp:taxon-name><tp:taxon-authority>LeConte, 1856</tp:taxon-authority><xref ref-type="fig" rid="F4">Map 4</xref></tp:nomenclature><tp:treatment-sec sec-type="Material examined"><title>Material examined.</title><p><bold>Additional New Brunswick records. Carleton Co.</bold>, Jackson Falls, Bell Forest, <named-content xmlns:xlink="http://www.w3.org/1999/xlink" content-type="dwc:verbatimCoordinates" xlink:type="simple">46.2200°N, 67.7231°W</named-content>, 6.V.2007, R. P. Webster, mature hardwood forest, on fleshy polypore (bracket) fungi on dead standing beech (5, NBM, RWC); Belleville, 1.3 km E jct. Rt. 540 and Plymouth Rd., <named-content xmlns:xlink="http://www.w3.org/1999/xlink" content-type="dwc:verbatimCoordinates" xlink:type="simple">46.1867°N, 67.6817°W</named-content>, 7.V.2008, R. P. Webster, old hardwood forest, on fleshy (shelf) polypore fungi on beech log (2, RWC). <bold>Queens Co.</bold>, Cranberry Lake P.N.A, <named-content xmlns:xlink="http://www.w3.org/1999/xlink" content-type="dwc:verbatimCoordinates" xlink:type="simple">46.1125°N, 65.6075°W</named-content>, 24.IV-5.V.2009, 27.V–5.VI.2009, 5–11.VI.2009, R. Webster &amp; M.-A. Giguère, mature red oak forest, Lindgren funnel traps (5, AFC). <bold>Restigouche Co.</bold>, vic. Summit Depot, <named-content xmlns:xlink="http://www.w3.org/1999/xlink" content-type="dwc:verbatimCoordinates" xlink:type="simple">47.7836°N, 68.3227°W</named-content>, 21.VII.2010, R. Webster and M. Turgeon, clear-cut, in decaying <italic><tp:taxon-name>Climacodon septentrionale</tp:taxon-name></italic> on dead standing yellow birch (1, RWC); Dionne Brook P.N.A., <named-content xmlns:xlink="http://www.w3.org/1999/xlink" content-type="dwc:verbatimCoordinates" xlink:type="simple">47.9030°N, 68.3503°W</named-content>, 30.V–15.VI.2011, M. Roy &amp; V. Webster, old-growth northern hardwood forest, Lindgren funnel trap (1, NBM); same locality and collectors but <named-content xmlns:xlink="http://www.w3.org/1999/xlink" content-type="dwc:verbatimCoordinates" xlink:type="simple">47.9064°N, 68.3441°W</named-content>, 27.VI–14.VII.2011, old-growth white spruce and balsam fir forest, Lindgren funnel trap (1, AFC). <bold>Sunbury Co.</bold>, Acadia Research Forest, <named-content xmlns:xlink="http://www.w3.org/1999/xlink" content-type="dwc:verbatimCoordinates" xlink:type="simple">45.9866°N, 66.3841°W</named-content>, 16–24.VI.2009, R. Webster &amp; M.-A. Giguère, mature (110-year-old) red spruce forest with scattered red maple and balsam fir, Lindgren funnel trap (1, AFC). <bold>York Co.</bold>, Canterbury, near Browns Mountain Fen, <named-content xmlns:xlink="http://www.w3.org/1999/xlink" content-type="dwc:verbatimCoordinates" xlink:type="simple">45.8876°N, 67.6560°W</named-content>, 3.VIII.2006, R. P. Webster, mature hardwood forest, on partially dried <italic><tp:taxon-name>Pleurotus</tp:taxon-name></italic> species on dead standing sugar maple (1, RWC); 15 km W of Tracy off Rt. 645, <named-content xmlns:xlink="http://www.w3.org/1999/xlink" content-type="dwc:verbatimCoordinates" xlink:type="simple">45.6848°N, 66.8821°W</named-content>, 25.IV–4.V.2009, R. Webster &amp; M.-A. Giguère, old red pine forest, Lindgren funnel trap (1, AFC); same locality and habitat data but 18.V-2.VI.2010, R. Webster &amp; C. MacKay, Lindgren funnel trap (1, AFC).</p><fig id="F4" position="float" orientation="portrait"><label>Map 4.</label><caption><p>Collection localities in New Brunswick, Canada of <italic><tp:taxon-name>Mycetophagus pluripunctatus</tp:taxon-name></italic>.</p></caption><graphic xmlns:xlink="http://www.w3.org/1999/xlink" xlink:href="ZooKeys-179-215-g004.jpg" position="float" orientation="portrait" xlink:type="simple"/></fig></tp:treatment-sec><tp:treatment-sec sec-type="Collection and habitat data"><title>Collection and habitat data.</title><p><italic><tp:taxon-name>Mycetophagus pluripunctatus</tp:taxon-name></italic>was found in mature and old hardwood forests with sugar maple, American beech, white ash, and butternut (<italic><tp:taxon-name>Juglans cinerea</tp:taxon-name></italic> L.), an old-growth northern hardwood forest with sugar maple and yellow birch (<italic><tp:taxon-name>Betula alleghaniensis</tp:taxon-name></italic> Britt.), an old red oak forest, a mature (110-year-old) red spruce forest (<italic><tp:taxon-name>Picea rubens</tp:taxon-name></italic> Sarg.), an old-growth white spruce (<italic><tp:taxon-name>Picea glauca</tp:taxon-name></italic> (Moench) Voss) and balsam fir forest, and an old red pine forest. Adults were found <!--PageBreak-->in or on fleshy (bracket, shelf) polypore fungi on standing, dead American beech trees and logs, and on partially dried <italic><tp:taxon-name>Pleurotus</tp:taxon-name></italic> sp. on a dead, standing sugar maple. One individual was collected from a decaying <italic><tp:taxon-name>Climacodon septentrionale</tp:taxon-name></italic> on dead, standing yellow birch in a clearcut. <xref ref-type="bibr" rid="B13">Majka (2010)</xref> reported other fungal associations with this species. Adults were also captured in Lindgren funnel traps at several sites in New Brunswick. Adults were captured during April, May, June, July, and August.</p></tp:treatment-sec><tp:treatment-sec sec-type="Distribution"><title>Distribution in Canada and Alaska.</title><p>AB, MB, ON, QC, NB, NS (<xref ref-type="bibr" rid="B3">Bousquet 1991</xref>; <xref ref-type="bibr" rid="B1">Bishop et al. 2009</xref>; <xref ref-type="bibr" rid="B13">Majka 2010</xref>). <xref ref-type="bibr" rid="B13">Majka (2010)</xref> newly recorded this species from New Brunswick based on a specimen collected by R. Migneault in Edmundston (Madawaska Co.). This species is widespread in the province.</p></tp:treatment-sec><ref-list><ref id="B13"><mixed-citation xmlns:xlink="http://www.w3.org/1999/xlink" xlink:type="simple"><person-group><name name-style="western"><surname>Majka</surname><given-names>CG</given-names></name></person-group> (<year>2010</year>)<article-title> The Mycetophagidae (Coleoptera) of the Maritime provinces of Canada.</article-title><source>ZooKeys: </source><volume>64</volume>: <fpage>9</fpage>-<lpage>23</lpage>. doi: <ext-link ext-link-type="uri" xlink:href="http://dx.doi.org/10.3897/zookeys.64.553" xlink:type="simple">10.3897/zookeys.64.553</ext-link></mixed-citation></ref><ref id="B3"><mixed-citation xmlns:xlink="http://www.w3.org/1999/xlink" xlink:type="simple"><person-group><name name-style="western"><surname>Bousquet</surname><given-names>Y</given-names></name></person-group> (<year>1991</year>)<article-title> Family Mycetophagidae: hairy fungus beetles.</article-title> In: <person-group><name name-style="western"><surname>Bousquet</surname><given-names>Y</given-names></name></person-group> (<role>Ed</role>). <issue-title>Checklist of beetles of Canada and Alaska.</issue-title><source>Publication 1861/E, Agriculture Canada, Research Branch, Ottawa, Ontario</source>: <fpage>242</fpage>-<lpage>243</lpage>.</mixed-citation></ref><ref id="B1"><mixed-citation xmlns:xlink="http://www.w3.org/1999/xlink" xlink:type="simple"><person-group><name name-style="western"><surname>Bishop</surname><given-names>DJ</given-names></name><name name-style="western"><surname>Majka</surname><given-names>CG</given-names></name><name name-style="western"><surname>Bondrup-Nielsen</surname><given-names>S</given-names></name><name name-style="western"><surname>Peck</surname><given-names>SB</given-names></name></person-group> (<year>2009</year>)<article-title> Deadwood and saproxylic beetle diversity in naturally disturbed and managed spruce forests in Nova Scotia.</article-title> In: <person-group><name name-style="western"><surname>Majka</surname><given-names>CG</given-names></name><name name-style="western"><surname>Klimaszewski</surname><given-names>J</given-names></name></person-group> (<role>Eds</role>). <issue-title> Biodiversity, biosystematics, and ecology of Canadian Coleoptera II.</issue-title><source>ZooKeys </source><volume>22</volume>: <fpage>309</fpage>–<lpage>340</lpage>. doi: <ext-link ext-link-type="uri" xlink:href="http://dx.doi.org/10.3897/zookeys.22.144" xlink:type="simple">10.3897/zookeys.22.144</ext-link></mixed-citation></ref></ref-list></tp:taxon-treatment>
