# Supplementary material for: New Coleoptera records from New Brunswick, Canada: Mycetophagidae, Tetratomidae, and Melandryidae
Source: Zookeys. 2012 Apr 4;(179):215–42. doi: 10.3897/zookeys.179.2598 (PMC3337062; doi:10.3897/zookeys.179.2598)
Supplement: XML Treatment for Litargus tetraspilotus [file zookeys.179.2598-treatment7.xml]

<!DOCTYPE tp:taxon-treatment
  PUBLIC "-//TaxonX//DTD Taxonomic Treatment Publishing DTD v0 20100105//EN" "tax-treatment-NSO.dtd">
<tp:taxon-treatment xmlns:tp="http://www.plazi.org/taxpub"><tp:treatment-meta><mixed-citation publication-type="journal"><person-group><name><surname>Webster</surname><given-names>Reginald P.</given-names></name><name><surname>Sweeney</surname><given-names>Jon D.</given-names></name><name><surname>DeMerchant</surname><given-names>Ian</given-names></name></person-group><article-title>New Coleoptera records from New Brunswick, Canada: Mycetophagidae, Tetratomidae, and Melandryidae</article-title><source>Zookeys</source><day>4</day><month>4</month><year>2012</year><volume>2012</volume><issue>179</issue><fpage>215</fpage><lpage>242</lpage><pub-id pub-id-type="doi">10.3897/zookeys.179.2598</pub-id></mixed-citation></tp:treatment-meta><tp:nomenclature><tp:taxon-name>
                            <tp:taxon-name-part taxon-name-part-type="genus">Litargus</tp:taxon-name-part>
                            <tp:taxon-name-part taxon-name-part-type="species">tetraspilotus</tp:taxon-name-part>
                        <object-id xmlns:xlink="http://www.w3.org/1999/xlink" xlink:type="simple">http://species-id.net/wiki/Litargus_tetraspilotus</object-id>
								</tp:taxon-name><tp:taxon-authority>LeConte, 1856</tp:taxon-authority><xref ref-type="fig" rid="F7">Map 7</xref></tp:nomenclature><tp:treatment-sec sec-type="Material examined"><title>Material examined.</title><p><bold>New Brunswick, Queens Co.</bold>, Cranberry Lake P.N.A., <named-content xmlns:xlink="http://www.w3.org/1999/xlink" content-type="dwc:verbatimCoordinates" xlink:type="simple">46.1125°N, 65.6075°W</named-content>, 18-31.VIII.2011, C. Hughes &amp; R. P. Webster, old red oak forest, Lindgren funnel trap (1, RWC). <bold>Restigouche Co.</bold>, Jacquet River Gorge P.N.A., <named-content xmlns:xlink="http://www.w3.org/1999/xlink" content-type="dwc:verbatimCoordinates" xlink:type="simple">47.7762°N, 66.1271°W</named-content>, 18.VIII.2010, R. P. Webster, pine/spruce slope above Jacquet River, in decaying mushrooms (1, AFC).</p><fig id="F7" position="float" orientation="portrait"><label>Map 7.</label><caption><p>Collection localities in New Brunswick, Canada of <italic><tp:taxon-name>Litargus tetraspilotus</tp:taxon-name></italic>.</p></caption><graphic xmlns:xlink="http://www.w3.org/1999/xlink" xlink:href="ZooKeys-179-215-g007.jpg" position="float" orientation="portrait" xlink:type="simple"/></fig></tp:treatment-sec><tp:treatment-sec sec-type="Collection and habitat data"><title>Collection and habitat data.</title><p><xref ref-type="bibr" rid="B13">Majka (2010)</xref> reported <italic><tp:taxon-name>Litargus tetraspilotus</tp:taxon-name></italic> from deciduous, coniferous, and mixed forests, seashores, coastal and sandy pine barrens, and old fields and grasslands in Nova Scotia. Adults were collected from foliage of a variety of coniferous and deciduous tree species, herbaceous vegetation and rotting mushrooms. In New Brunswick, one adult was collected from a decaying mushroom in a conifer forest with white pine (<italic><tp:taxon-name>Pinus strobus</tp:taxon-name></italic> L.) and spruce, another in a Lindgren funnel trap deployed in an old red oak forest. Although this species appears to be common and widespread in the lower mainland of Nova Scotia (<xref ref-type="bibr" rid="B13">Majka 2010</xref>), it was found at only two localities (one specimen at each locality) in New Brunswick. Adults were captured during August in New Brunswick.</p></tp:treatment-sec><tp:treatment-sec sec-type="Distribution"><title>Distribution in Canada and Alaska.</title><p>MB, ON, QC, <bold>NB</bold>, NS (<xref ref-type="bibr" rid="B3">Bousquet 1991</xref>; <xref ref-type="bibr" rid="B13">Majka 2010</xref>).</p></tp:treatment-sec><ref-list><ref id="B13"><mixed-citation xmlns:xlink="http://www.w3.org/1999/xlink" xlink:type="simple"><person-group><name name-style="western"><surname>Majka</surname><given-names>CG</given-names></name></person-group> (<year>2010</year>)<article-title> The Mycetophagidae (Coleoptera) of the Maritime provinces of Canada.</article-title><source>ZooKeys: </source><volume>64</volume>: <fpage>9</fpage>-<lpage>23</lpage>. doi: <ext-link ext-link-type="uri" xlink:href="http://dx.doi.org/10.3897/zookeys.64.553" xlink:type="simple">10.3897/zookeys.64.553</ext-link></mixed-citation></ref><ref id="B3"><mixed-citation xmlns:xlink="http://www.w3.org/1999/xlink" xlink:type="simple"><person-group><name name-style="western"><surname>Bousquet</surname><given-names>Y</given-names></name></person-group> (<year>1991</year>)<article-title> Family Mycetophagidae: hairy fungus beetles.</article-title> In: <person-group><name name-style="western"><surname>Bousquet</surname><given-names>Y</given-names></name></person-group> (<role>Ed</role>). <issue-title>Checklist of beetles of Canada and Alaska.</issue-title><source>Publication 1861/E, Agriculture Canada, Research Branch, Ottawa, Ontario</source>: <fpage>242</fpage>-<lpage>243</lpage>.</mixed-citation></ref></ref-list></tp:taxon-treatment>
