# Supplementary material for: New Coleoptera records from New Brunswick, Canada: Mycetophagidae, Tetratomidae, and Melandryidae
Source: Zookeys. 2012 Apr 4;(179):215–42. doi: 10.3897/zookeys.179.2598 (PMC3337062; doi:10.3897/zookeys.179.2598)
Supplement: XML Treatment for Tetratoma tessellata [file zookeys.179.2598-treatment8.xml]

<!DOCTYPE tp:taxon-treatment
  PUBLIC "-//TaxonX//DTD Taxonomic Treatment Publishing DTD v0 20100105//EN" "tax-treatment-NSO.dtd">
<tp:taxon-treatment xmlns:tp="http://www.plazi.org/taxpub"><tp:treatment-meta><mixed-citation publication-type="journal"><person-group><name><surname>Webster</surname><given-names>Reginald P.</given-names></name><name><surname>Sweeney</surname><given-names>Jon D.</given-names></name><name><surname>DeMerchant</surname><given-names>Ian</given-names></name></person-group><article-title>New Coleoptera records from New Brunswick, Canada: Mycetophagidae, Tetratomidae, and Melandryidae</article-title><source>Zookeys</source><day>4</day><month>4</month><year>2012</year><volume>2012</volume><issue>179</issue><fpage>215</fpage><lpage>242</lpage><pub-id pub-id-type="doi">10.3897/zookeys.179.2598</pub-id></mixed-citation></tp:treatment-meta><tp:nomenclature><tp:taxon-name>
                            <tp:taxon-name-part taxon-name-part-type="genus">Tetratoma</tp:taxon-name-part>
                            <tp:taxon-name-part taxon-name-part-type="species">tessellata</tp:taxon-name-part>
                        <object-id xmlns:xlink="http://www.w3.org/1999/xlink" xlink:type="simple">http://species-id.net/wiki/Tetratoma_tessellata</object-id>
								</tp:taxon-name><tp:taxon-authority>Melsheimer, 1844</tp:taxon-authority><xref ref-type="fig" rid="F8">Map 8</xref></tp:nomenclature><tp:treatment-sec sec-type="Material examined"><title>Material examined.</title><p><bold>New Brunswick, Carleton Co.</bold>, Jackson Falls, Bell Forest, <named-content xmlns:xlink="http://www.w3.org/1999/xlink" content-type="dwc:verbatimCoordinates" xlink:type="simple">46.2200°N, 67.7231°W</named-content>, 27.VI.5.VII.2008, 12–19.VII.2008, 19–28.VII.2008, 28.VII–6.VIII.2008, 6–14.VIII.2008, R. P. Webster, mature hardwood forest, Lindgren funnel traps (8, AFC, NBM, RWC); same locality and habitat data but 21–28.VI.2009, 7–14.VII.2009, 14–19.VII.2009, 19–31.VII.2009, 31.VII-7.VIII.2009, 7–12.VIII.2009, R. Webster &amp; M.-A. Giguère, Lindgren funnel traps (12, AFC, RWC). <bold>Charlotte Co.</bold>, 10 km NW of New River Beach, <named-content xmlns:xlink="http://www.w3.org/1999/xlink" content-type="dwc:verbatimCoordinates" xlink:type="simple">45.2110°N, 66.6170°W</named-content>, 16–30.VI.2010, 16–26.VII.2010, R. Webster &amp; C. MacKay, old growth eastern white cedar forest, Lindgren funnel traps (2, AFC). <bold>Queens Co.</bold>, Cranberry Lake P.N.A., <named-content xmlns:xlink="http://www.w3.org/1999/xlink" content-type="dwc:verbatimCoordinates" xlink:type="simple">46.1125°N, 65.6075°W</named-content>, 21–28.VII.2009, 6–14.VIII.2009, R. Webster &amp; M.-A. Giguère, old red oak forest, Lindgren funnel traps (2, AFC, RWC); same locality data and forest type, 7–22.VI.2011, 20.VII-4.VIII.2011, M. Roy &amp; V. Webster, Lindgren funnel traps (2, NBM); Grand Lake Meadows P.N.A., <named-content xmlns:xlink="http://www.w3.org/1999/xlink" content-type="dwc:verbatimCoordinates" xlink:type="simple">45.8227°N, 66.1209°W</named-content>, 5–19.VII.2011, 5–17.VIII.2011, M. Roy &amp; V. Webster, old silver maple swamp and seasonally flooded marsh, Lindgren funnel traps (2, AFC, NBM). <bold>Restigouche Co.</bold>, Mount Carleton Provincial Park, <named-content xmlns:xlink="http://www.w3.org/1999/xlink" content-type="dwc:verbatimCoordinates" xlink:type="simple">47.4042°N, 66.9189°W</named-content>, 3.IX.2006, R. P. Webster, old hardwood forest, on slightly dried <italic><tp:taxon-name>Pleurotus</tp:taxon-name></italic> sp. on dead, standing sugar maple (1, RWC);Dionne Brook P.N.A., <named-content xmlns:xlink="http://www.w3.org/1999/xlink" content-type="dwc:verbatimCoordinates" xlink:type="simple">47.9030°N, 68.3503°W</named-content>, 30.V-15.VI.2011, 14–28.VII.2011, M. Roy &amp; V. Webster, old-growth northern hardwood forest, Lindgren funnel traps (2, NBM); same locality and collectors but <named-content xmlns:xlink="http://www.w3.org/1999/xlink" content-type="dwc:verbatimCoordinates" xlink:type="simple">47.9064°N, 68.3441°W</named-content>, 27.VI-14.VII.2011, old-growth white spruce and balsam fir forest, Lindgren funnel trap (1, NBM). <bold>Sunbury Co.</bold>, Acadia Research Forest, <named-content xmlns:xlink="http://www.w3.org/1999/xlink" content-type="dwc:verbatimCoordinates" xlink:type="simple">45.9866°N, 66.3841°W</named-content>, 29.VII-4.VIII.2009, 4–11.VIII.2009, R. Webster &amp; M.-A. Giguère, mature (110 year-old) red spruce forest with scattered red maple and balsam fir, Lindgren funnel traps (3, AFC). <bold>York Co.</bold>, 15 km W of Tracy off Rt. 645, <named-content xmlns:xlink="http://www.w3.org/1999/xlink" content-type="dwc:verbatimCoordinates" xlink:type="simple">45.6848°N, 66.8821°W</named-content>, 29.VII-4.VIII.2009, R. Webster &amp; M.-A. Giguère, old red pine forest, Lindgren funnel trap (1, AFC); same locality data and forest type, 6–18.VII.2011, M. Roy &amp; V. Webster, Lindgren funnel trap (1, NBM).</p><fig id="F8" position="float" orientation="portrait"><label>Map 8.</label><caption><p>Collection localities in New Brunswick, Canada of <italic><tp:taxon-name>Tetratoma tessellata</tp:taxon-name></italic>.</p></caption><graphic xmlns:xlink="http://www.w3.org/1999/xlink" xlink:href="ZooKeys-179-215-g008.jpg" position="float" orientation="portrait" xlink:type="simple"/></fig></tp:treatment-sec><tp:treatment-sec sec-type="Collection and habitat data"><title>Collection and habitat data.</title><p><italic><tp:taxon-name>Tetratoma tessellata</tp:taxon-name></italic> was found in various forest types in New Brunswick. Adults were found in mature and old hardwood forests with American beech, yellow birch, and sugar maple, an old-growth northern hardwood forest with sugar maple and yellow birch, an old red oak forest, an old silver maple (<italic><tp:taxon-name>Acer saccharinum</tp:taxon-name></italic> L.) swamp, an old eastern white cedar (<italic><tp:taxon-name>Thuja occidentalis</tp:taxon-name></italic> L.) forest, a mature (110-year-old) red spruce stand, and an old (180-year-old) red pine forest. Most adults were captured in Lindgren funnel traps. One individual was collected from a slightly dried <italic><tp:taxon-name>Pleurotus</tp:taxon-name></italic> sp. on a dead, standing sugar maple. Most records reported from Nova Scotia by <xref ref-type="bibr" rid="B14">Majka and Pollock (2006)</xref> were caught with flight intercept traps in both coniferous and deciduous forests. Adults were collected during June, July, August, and September.</p></tp:treatment-sec><tp:treatment-sec sec-type="Distribution"><title>Distribution in Canada and Alaska.</title><p>ON, QC, <bold>NB</bold>, NS (<xref ref-type="bibr" rid="B10">LeSage 1991a</xref>; <xref ref-type="bibr" rid="B14">Majka and Pollock 2006</xref>).</p></tp:treatment-sec><ref-list><ref id="B14"><mixed-citation xmlns:xlink="http://www.w3.org/1999/xlink" xlink:type="simple"><person-group><name name-style="western"><surname>Majka</surname><given-names>CG</given-names></name><name name-style="western"><surname>Pollock</surname><given-names>DA</given-names></name></person-group> (<year>2006</year>)<article-title> Understanding saproxylic beetles: new records of Tetratomidae, Melandryidae, Synchroidae, and Scraptiidae from the Maritime provinces of Canada (Coleoptera: Tenebrionoidea).</article-title><source>Zootaxa </source><volume>1248</volume>: <fpage>45</fpage>-<lpage>68</lpage>.</mixed-citation></ref><ref id="B10"><mixed-citation xmlns:xlink="http://www.w3.org/1999/xlink" xlink:type="simple"><person-group><name name-style="western"><surname>LeSage</surname><given-names>L</given-names></name></person-group> (<year>1991a</year>)<source> Family Tetratomidae: tetratomid beetles. In: Bousquet Y (Ed) Checklist of beetles of Canada and Alaska. Publication 1861/E, Agriculture Canada, Research Branch, Ottawa, Ontario, 243.</source></mixed-citation></ref></ref-list></tp:taxon-treatment>
