# Supplementary material for: New Coleoptera records from New Brunswick, Canada: Mycetophagidae, Tetratomidae, and Melandryidae
Source: Zookeys. 2012 Apr 4;(179):215–42. doi: 10.3897/zookeys.179.2598 (PMC3337062; doi:10.3897/zookeys.179.2598)
Supplement: XML Treatment for Penthe obliquata [file zookeys.179.2598-treatment11.xml]

<!DOCTYPE tp:taxon-treatment
  PUBLIC "-//TaxonX//DTD Taxonomic Treatment Publishing DTD v0 20100105//EN" "tax-treatment-NSO.dtd">
<tp:taxon-treatment xmlns:tp="http://www.plazi.org/taxpub"><tp:treatment-meta><mixed-citation publication-type="journal"><person-group><name><surname>Webster</surname><given-names>Reginald P.</given-names></name><name><surname>Sweeney</surname><given-names>Jon D.</given-names></name><name><surname>DeMerchant</surname><given-names>Ian</given-names></name></person-group><article-title>New Coleoptera records from New Brunswick, Canada: Mycetophagidae, Tetratomidae, and Melandryidae</article-title><source>Zookeys</source><day>4</day><month>4</month><year>2012</year><volume>2012</volume><issue>179</issue><fpage>215</fpage><lpage>242</lpage><pub-id pub-id-type="doi">10.3897/zookeys.179.2598</pub-id></mixed-citation></tp:treatment-meta><tp:nomenclature><tp:taxon-name>
                            <tp:taxon-name-part taxon-name-part-type="genus">Penthe</tp:taxon-name-part>
                            <tp:taxon-name-part taxon-name-part-type="species">obliquata</tp:taxon-name-part>
                        <object-id xmlns:xlink="http://www.w3.org/1999/xlink" xlink:type="simple">http://species-id.net/wiki/Penthe_obliquata</object-id>
								</tp:taxon-name><tp:taxon-authority>(Fabricius, 1801)</tp:taxon-authority><xref ref-type="fig" rid="F11">Map 11</xref></tp:nomenclature><tp:treatment-sec sec-type="Material examined"><title>Material examined.</title><p><bold>New Brunswick, Albert Co.</bold>, Caledonia Gorge P.N.A., <named-content xmlns:xlink="http://www.w3.org/1999/xlink" content-type="dwc:verbatimCoordinates" xlink:type="simple">45.8257°N, 64.7791°W</named-content>, 6.VII.2011, R. P. Webster, old hardwood forest (sugar maple and beech), in <italic><tp:taxon-name>Polyporus varius</tp:taxon-name></italic> on dead standing sugar maple (1, NBM). <bold>Carleton Co.</bold>, Jackson Falls, Bell Forest, <named-content xmlns:xlink="http://www.w3.org/1999/xlink" content-type="dwc:verbatimCoordinates" xlink:type="simple">46.2200°N, 67.7231°W</named-content>, 13.VII.2004, K. Bredin, J. Edsall, &amp; R. Webster, mature hardwood forest, u.v. light trap (1, RWC); same locality data and forest type, 16.IX.2006, R. P. Webster, on fleshy polypore fungi on standing dead beech tree (1, RWC); same locality, collector, and forest type, 4–12.VI.2009, 19–27.VI.2008, Lindgren funnel traps (2, AFC); same locality and forest type, 16–21.VI.2009, 21–28.VI.2009, 28.VI-7.VII.2009, R. Webster &amp; M.-A. Giguère, Lindgren funnel traps (6, AFC); Meduxnekeag Valley Nature Preserve, <named-content xmlns:xlink="http://www.w3.org/1999/xlink" content-type="dwc:verbatimCoordinates" xlink:type="simple">46.1931°N, 67.6825°W</named-content>, 10.VI.2005, R. P. Webster, floodplain forest, u.v. light trap (1, NBM). <bold>Charlotte Co.</bold>, 10 km NW of New River Beach, <named-content xmlns:xlink="http://www.w3.org/1999/xlink" content-type="dwc:verbatimCoordinates" xlink:type="simple">45.2110°N, 66.6170°W</named-content>, 10–26.V.2010, R. Webster &amp; C. MacKay, old growth eastern white cedar forest, Lindgren funnel trap (1, AFC). <bold>Northumberland Co.</bold>, 12 km SSE of Upper Napan near Goodfellow Brook, <named-content xmlns:xlink="http://www.w3.org/1999/xlink" content-type="dwc:verbatimCoordinates" xlink:type="simple">46.8943°N, 65.3810°W</named-content>, 23.V.2007, R. P. Webster, recent clear-cut, under bark of spruce log (1, RWC). <bold>Queens Co.</bold>, Grand Lake near Scotchtown, <named-content xmlns:xlink="http://www.w3.org/1999/xlink" content-type="dwc:verbatimCoordinates" xlink:type="simple">45.8762°N, 66.1816°W</named-content>, 19.IX.2006, R. P. Webster, oak and maple forest, in fleshy polypore fungi on dead red oak (1, RWC); Cranberry Lake P.N.A, <named-content xmlns:xlink="http://www.w3.org/1999/xlink" content-type="dwc:verbatimCoordinates" xlink:type="simple">46.1125°N, 65.6075°W</named-content>, 25.VI-1.VII.2009, 1–10.VII.2009, 10–15.VII.2009, 15–21.VII.2009, R. Webster &amp; M.-A. Giguère, old red oak forest, Lindgren funnel traps (4, AFC). <bold>Restigouche Co.</bold>, Jacquet River Gorge P.N.A., <named-content xmlns:xlink="http://www.w3.org/1999/xlink" content-type="dwc:verbatimCoordinates" xlink:type="simple">47.7764°N, 66.1279°W</named-content>, 14.VIII.2010, J. Goltz, mixed forest, in woody polypore on dead (standing) balsam fir (4, NBM); Dionne Brook P.N.A., <named-content xmlns:xlink="http://www.w3.org/1999/xlink" content-type="dwc:verbatimCoordinates" xlink:type="simple">47.9030°N, 68.3503°W</named-content>, 27.VI-14.VII.2011, M. Roy &amp; V. Webster, old-growth northern hardwood forest, Lindgren funnel trap (1, NBM). <bold>Sunbury Co.</bold>, Lakeville Corner, <named-content xmlns:xlink="http://www.w3.org/1999/xlink" content-type="dwc:verbatimCoordinates" xlink:type="simple">45.9007°N, 66.2423°W</named-content>, 27.VIII.2006, R. P. Webster, silver maple swamp, among polypore fungi on poplar log (1, RWC); Acadia Research Forest, <named-content xmlns:xlink="http://www.w3.org/1999/xlink" content-type="dwc:verbatimCoordinates" xlink:type="simple">45.9799°N, 66.3394°W</named-content>, 18.VI.2007, R. P. Webster, Rd. 7 control, mature red spruce <!--PageBreak-->and red maple forest, in fleshy polypore fungi on stump (1, NBM); same locality but <named-content xmlns:xlink="http://www.w3.org/1999/xlink" content-type="dwc:verbatimCoordinates" xlink:type="simple">45.9866°N, 66.3841°W</named-content>, 24–30.VI.2009, 30.VI-8.VII.2009, 8–13.VII.2009, R. Webster &amp; M.-A. Giguère, mature (110-year-old) red spruce forest with scattered red maple and balsam fir, Lindgren funnel traps (5, AFC). <bold>York Co.</bold>, 15 km W of Tracy off Rt. 645, <named-content xmlns:xlink="http://www.w3.org/1999/xlink" content-type="dwc:verbatimCoordinates" xlink:type="simple">45.6848°N, 66.8821°W</named-content>, 21–28.VI.2009, 28.VI-7.VII.2009, R. Webster &amp; M.-A. Giguère, old red pine forest, Lindgren funnel traps (2, AFC); same locality data and forest type, 8–20.VI.2011, M. Roy &amp; V. Webster, Lindgren funnel trap (1, NBM); 14 km WSW of Tracy, S of Rt. 645, <named-content xmlns:xlink="http://www.w3.org/1999/xlink" content-type="dwc:verbatimCoordinates" xlink:type="simple">45.6741°N, 66.8661°W</named-content>, 30.VI-13.VII.2010, R. Webster &amp; C. MacKay, old mixed forest with red and white spruce, red and white pine, balsam fir, eastern white cedar, red maple, and <italic><tp:taxon-name>Populus</tp:taxon-name></italic> sp., Lindgren funnel trap (1, AFC).</p><fig id="F11" position="float" orientation="portrait"><label>Map 11.</label><caption><p>Collection localities in New Brunswick, Canada of <italic><tp:taxon-name>Penthe obliquata</tp:taxon-name></italic>.</p></caption><graphic xmlns:xlink="http://www.w3.org/1999/xlink" xlink:href="ZooKeys-179-215-g011.jpg" position="float" orientation="portrait" xlink:type="simple"/></fig></tp:treatment-sec><tp:treatment-sec sec-type="Collection and habitat data"><title>Collection and habitat data.</title><p><italic><tp:taxon-name>Penthe obliquata</tp:taxon-name></italic> was found in mature hardwood forests with American beech and sugar maple, an old-growth northern hardwood forest, a floodplain forest with black ash (<italic><tp:taxon-name>Fraxinus nigra</tp:taxon-name></italic> Marsh.), butternut, and red maple, an old red oak forest, a red oak and red maple stand, a silver maple swamp, a mature (110-year-old) red spruce stand, an old (180-year-old) red pine forest, an old eastern white cedar forest, and in mixed forests. Many adults were captured in Lindgren funnel traps deployed in the above forest types. Adults with specific collection data were collected from polypore fungi (bracket fungi) on standing dead American beech trees and poplar logs, in fleshy polypore fungi on a dead, standing red oak and on a stump, from a woody polypore on a dead, standing balsam fir, from <italic><tp:taxon-name>Polyporus varius</tp:taxon-name></italic> Fr. on a dead, standing sugar maple, and from under bark of a spruce log. <xref ref-type="bibr" rid="B14">Majka and Pollock (2006)</xref> reported this species from under bark of a variety of conifer species in Nova Scotia. They also reported adults from belted polypore, <italic><tp:taxon-name>Fomitopsis pinicola</tp:taxon-name></italic> (Fr.) Kar., on conifers. Adults from New Brunswick were captured during May, June, July, August, and September,</p></tp:treatment-sec><tp:treatment-sec sec-type="Distribution"><title>Distribution in Canada and Alaska.</title><p>ON, QC, <bold>NB</bold>, NS (<xref ref-type="bibr" rid="B10">LeSage 1991a</xref>; <xref ref-type="bibr" rid="B14">Majka and Pollock 2006</xref>).</p></tp:treatment-sec><ref-list><ref id="B14"><mixed-citation xmlns:xlink="http://www.w3.org/1999/xlink" xlink:type="simple"><person-group><name name-style="western"><surname>Majka</surname><given-names>CG</given-names></name><name name-style="western"><surname>Pollock</surname><given-names>DA</given-names></name></person-group> (<year>2006</year>)<article-title> Understanding saproxylic beetles: new records of Tetratomidae, Melandryidae, Synchroidae, and Scraptiidae from the Maritime provinces of Canada (Coleoptera: Tenebrionoidea).</article-title><source>Zootaxa </source><volume>1248</volume>: <fpage>45</fpage>-<lpage>68</lpage>.</mixed-citation></ref><ref id="B10"><mixed-citation xmlns:xlink="http://www.w3.org/1999/xlink" xlink:type="simple"><person-group><name name-style="western"><surname>LeSage</surname><given-names>L</given-names></name></person-group> (<year>1991a</year>)<source> Family Tetratomidae: tetratomid beetles. In: Bousquet Y (Ed) Checklist of beetles of Canada and Alaska. Publication 1861/E, Agriculture Canada, Research Branch, Ottawa, Ontario, 243.</source></mixed-citation></ref></ref-list></tp:taxon-treatment>
