# Supplementary material for: New Coleoptera records from New Brunswick, Canada: Mycetophagidae, Tetratomidae, and Melandryidae
Source: Zookeys. 2012 Apr 4;(179):215–42. doi: 10.3897/zookeys.179.2598 (PMC3337062; doi:10.3897/zookeys.179.2598)
Supplement: XML Treatment for Eustrophus tomentosus [file zookeys.179.2598-treatment13.xml]

<!DOCTYPE tp:taxon-treatment
  PUBLIC "-//TaxonX//DTD Taxonomic Treatment Publishing DTD v0 20100105//EN" "tax-treatment-NSO.dtd">
<tp:taxon-treatment xmlns:tp="http://www.plazi.org/taxpub"><tp:treatment-meta><mixed-citation publication-type="journal"><person-group><name><surname>Webster</surname><given-names>Reginald P.</given-names></name><name><surname>Sweeney</surname><given-names>Jon D.</given-names></name><name><surname>DeMerchant</surname><given-names>Ian</given-names></name></person-group><article-title>New Coleoptera records from New Brunswick, Canada: Mycetophagidae, Tetratomidae, and Melandryidae</article-title><source>Zookeys</source><day>4</day><month>4</month><year>2012</year><volume>2012</volume><issue>179</issue><fpage>215</fpage><lpage>242</lpage><pub-id pub-id-type="doi">10.3897/zookeys.179.2598</pub-id></mixed-citation></tp:treatment-meta><tp:nomenclature><tp:taxon-name>
                            <tp:taxon-name-part taxon-name-part-type="genus">Eustrophus</tp:taxon-name-part>
                            <tp:taxon-name-part taxon-name-part-type="species">tomentosus</tp:taxon-name-part>
                        <object-id xmlns:xlink="http://www.w3.org/1999/xlink" xlink:type="simple">http://species-id.net/wiki/Eustrophus_tomentosus</object-id>
								</tp:taxon-name><tp:taxon-authority>Say, 1826</tp:taxon-authority><xref ref-type="fig" rid="F13">Map 13</xref></tp:nomenclature><tp:treatment-sec sec-type="Material examined"><title>Material examined.</title><p><bold>New Brunswick, Carleton Co.</bold>, Jackson Falls, Bell Forest, <named-content xmlns:xlink="http://www.w3.org/1999/xlink" content-type="dwc:verbatimCoordinates" xlink:type="simple">46.2200°N, 67.7231°W</named-content>, 4–12.VI.2008, 5–12.VII.2008, R. P. Webster, mature hardwood forest, Lindgren funnel traps (2, RWC). <bold>Queens Co.</bold>, Grand Lake near Scotchtown, <named-content xmlns:xlink="http://www.w3.org/1999/xlink" content-type="dwc:verbatimCoordinates" xlink:type="simple">45.8762°N, 66.1816°W</named-content>, 3.VI.2007, R. P. Webster, oak and maple forest, under bark of dead red oak (1, RWC); Grand Lake Meadows P.N.A., <named-content xmlns:xlink="http://www.w3.org/1999/xlink" content-type="dwc:verbatimCoordinates" xlink:type="simple">45.8227°N, 66.1209°W</named-content>, 26.VII-7.VIII.2010, R. Webster &amp; C. MacKay, old silver maple forest with green ash and seasonally flooded marsh, Lindgren funnel trap (1, RWC). <bold>York Co.</bold>, Canterbury, near Browns Mountain Fen, <named-content xmlns:xlink="http://www.w3.org/1999/xlink" content-type="dwc:verbatimCoordinates" xlink:type="simple">45.8876°N, 67.6560°W</named-content>, 3.VIII.2006, R. P. Webster, mature hardwood forest, on partially dried <italic><tp:taxon-name>Pleurotus</tp:taxon-name></italic> species on dead standing sugar maple (1, RWC).</p><fig id="F13" position="float" orientation="portrait"><label>Map 13.</label><caption><p>Collection localities in New Brunswick, Canada of <italic><tp:taxon-name>Eustrophus tomentosus</tp:taxon-name></italic>.</p></caption><graphic xmlns:xlink="http://www.w3.org/1999/xlink" xlink:href="ZooKeys-179-215-g013.jpg" position="float" orientation="portrait" xlink:type="simple"/></fig></tp:treatment-sec><tp:treatment-sec sec-type="Collection and habitat data"><title>Collection and habitat data.</title><p>This species was found in hardwood forests in New Brunswick. These included a mature hardwood forests with American beech and sugar maple, a red oak and red maple forest, and a silver maple forest/swamp. Adults were found under bark of red oak, and in a partially dried <italic><tp:taxon-name>Pleurotus</tp:taxon-name></italic> mushroom on a dead, standing sugar maple, A few adults were captured in Lindgren funnel traps. This species has been reported from under bark of dead trees and is attracted to sap (<xref ref-type="bibr" rid="B5">Chantal 1985</xref>). Adults were collected during June, July, and August.</p></tp:treatment-sec><tp:treatment-sec sec-type="Distribution"><title>Distribution in Canada and Alaska.</title><p>BC, ON, QC, <bold>NB</bold>, NS (<xref ref-type="bibr" rid="B11">LeSage 1991b</xref>; <xref ref-type="bibr" rid="B14">Majka and Pollock 2006</xref>).</p></tp:treatment-sec><ref-list><ref id="B5"><mixed-citation xmlns:xlink="http://www.w3.org/1999/xlink" xlink:type="simple"><person-group><name name-style="western"><surname>Chantal</surname><given-names>C</given-names></name></person-group> (<year>1985</year>)<article-title> Les Tetratomidae (Coleoptera) du Québec.</article-title><source>Fabreries </source><volume>11</volume>: <fpage>43</fpage>-<lpage>66</lpage>.</mixed-citation></ref><ref id="B11"><mixed-citation xmlns:xlink="http://www.w3.org/1999/xlink" xlink:type="simple"><person-group><name name-style="western"><surname>LeSage</surname><given-names>L</given-names></name></person-group> (<year>1991b</year>)<article-title> Family Melandryidae: false darkling beetles.</article-title> In: <person-group><name name-style="western"><surname>Bousquet</surname><given-names>Y</given-names></name></person-group> (<role>Ed</role>). <issue-title>Checklist of beetles of Canada and Alaska.</issue-title><source>Publication 1861/E, Agriculture Canada, Research Branch, Ottawa, Ontario</source>: <fpage>245</fpage>-<lpage>248</lpage>.</mixed-citation></ref><ref id="B14"><mixed-citation xmlns:xlink="http://www.w3.org/1999/xlink" xlink:type="simple"><person-group><name name-style="western"><surname>Majka</surname><given-names>CG</given-names></name><name name-style="western"><surname>Pollock</surname><given-names>DA</given-names></name></person-group> (<year>2006</year>)<article-title> Understanding saproxylic beetles: new records of Tetratomidae, Melandryidae, Synchroidae, and Scraptiidae from the Maritime provinces of Canada (Coleoptera: Tenebrionoidea).</article-title><source>Zootaxa </source><volume>1248</volume>: <fpage>45</fpage>-<lpage>68</lpage>.</mixed-citation></ref></ref-list></tp:taxon-treatment>
