# Supplementary material for: New Coleoptera records from New Brunswick, Canada: Mycetophagidae, Tetratomidae, and Melandryidae
Source: Zookeys. 2012 Apr 4;(179):215–42. doi: 10.3897/zookeys.179.2598 (PMC3337062; doi:10.3897/zookeys.179.2598)
Supplement: XML Treatment for Synstrophus repandus [file zookeys.179.2598-treatment14.xml]

<!DOCTYPE tp:taxon-treatment
  PUBLIC "-//TaxonX//DTD Taxonomic Treatment Publishing DTD v0 20100105//EN" "tax-treatment-NSO.dtd">
<tp:taxon-treatment xmlns:tp="http://www.plazi.org/taxpub"><tp:treatment-meta><mixed-citation publication-type="journal"><person-group><name><surname>Webster</surname><given-names>Reginald P.</given-names></name><name><surname>Sweeney</surname><given-names>Jon D.</given-names></name><name><surname>DeMerchant</surname><given-names>Ian</given-names></name></person-group><article-title>New Coleoptera records from New Brunswick, Canada: Mycetophagidae, Tetratomidae, and Melandryidae</article-title><source>Zookeys</source><day>4</day><month>4</month><year>2012</year><volume>2012</volume><issue>179</issue><fpage>215</fpage><lpage>242</lpage><pub-id pub-id-type="doi">10.3897/zookeys.179.2598</pub-id></mixed-citation></tp:treatment-meta><tp:nomenclature><tp:taxon-name>
                            <tp:taxon-name-part taxon-name-part-type="genus">Synstrophus</tp:taxon-name-part>
                            <tp:taxon-name-part taxon-name-part-type="species">repandus</tp:taxon-name-part>
                        <object-id xmlns:xlink="http://www.w3.org/1999/xlink" xlink:type="simple">http://species-id.net/wiki/Synstrophus_repandus</object-id>
								</tp:taxon-name><tp:taxon-authority>(Horn, 1888)**</tp:taxon-authority><xref ref-type="fig" rid="F14">Map 14</xref></tp:nomenclature><tp:treatment-sec sec-type="Material examined"><title>Material examined.</title><p><bold>New Brunswick, Carleton Co.</bold>, Meduxnekeag Valley Nature Preserve, <named-content xmlns:xlink="http://www.w3.org/1999/xlink" content-type="dwc:verbatimCoordinates" xlink:type="simple">46.1887°N, 67.6735°W</named-content>, 13.VI.2010, 18.VI.2010, R. P. Webster, hardwood forest, in <italic><tp:taxon-name>Laetiporus sulphureus</tp:taxon-name></italic> (3, NBM, RWC). <bold>York Co.</bold>, Canterbury, <named-content xmlns:xlink="http://www.w3.org/1999/xlink" content-type="dwc:verbatimCoordinates" xlink:type="simple">45.8841°N, 67.6428°W</named-content>, 8.VI.2004, D. Sabine &amp; R. Webster, mature hardwood forest, sweeping foliage along forest trail (1, RWC); Canterbury, near Browns Mountain Fen, <named-content xmlns:xlink="http://www.w3.org/1999/xlink" content-type="dwc:verbatimCoordinates" xlink:type="simple">45.8876°N, 67.6560°W</named-content>, 3.VIII.2006, R. Webster &amp; M.-A. Giguère, mature hardwood forest, on partially dried <italic><tp:taxon-name>Pleurotus</tp:taxon-name></italic> species on dead standing sugar maple (2, NBM, RWC); Charters Settlement, <named-content xmlns:xlink="http://www.w3.org/1999/xlink" content-type="dwc:verbatimCoordinates" xlink:type="simple">45.8340°N, 66.7450°W</named-content>, 17.VIII.2008, R. P. Webster, mature mixed forest, on polypore fungi on dead standing <italic><tp:taxon-name>Populus</tp:taxon-name></italic> sp. (1,<!--PageBreak--> RWC); 15 km W of Tracy off Rt. 645, <named-content xmlns:xlink="http://www.w3.org/1999/xlink" content-type="dwc:verbatimCoordinates" xlink:type="simple">45.6848°N, 66.8821°W</named-content>, 4.V.2009, R. Webster &amp; M.-A. Giguère, old red pine forest, under bark of red maple (1, RWC).</p><fig id="F14" position="float" orientation="portrait"><label>Map 14.</label><caption><p>Collection localities in New Brunswick, Canada of <italic><tp:taxon-name>Synstrophus repandus</tp:taxon-name></italic>.</p></caption><graphic xmlns:xlink="http://www.w3.org/1999/xlink" xlink:href="ZooKeys-179-215-g014.jpg" position="float" orientation="portrait" xlink:type="simple"/></fig></tp:treatment-sec><tp:treatment-sec sec-type="Collection and habitat data"><title>Collection and habitat data.</title><p>In New Brunswick, <italic><tp:taxon-name>Synstrophus repandus</tp:taxon-name></italic> was found in mature hardwood forests with sugar maple and American beech, a mature mixed forest, and in an old red pine forest. Adults were found in <italic><tp:taxon-name>Laetiporus sulphureus</tp:taxon-name></italic> (Fr.) Murr., partially dried <italic><tp:taxon-name>Pleurotus</tp:taxon-name></italic> mushrooms on a dead, standing sugar maple, in a polypore fungi on a dead, standing <italic><tp:taxon-name>Populus</tp:taxon-name></italic> sp., and under bark of red maple. One individual was swept from vegetation along a forest trail. Adults were collected during May, June, and August.</p></tp:treatment-sec><tp:treatment-sec sec-type="Distribution"><title>Distribution in Canada and Alaska.</title><p>BC, MB, ON, QC, <bold>NB</bold> (<xref ref-type="bibr" rid="B11">LeSage 1991b</xref>).</p></tp:treatment-sec><ref-list><ref id="B11"><mixed-citation xmlns:xlink="http://www.w3.org/1999/xlink" xlink:type="simple"><person-group><name name-style="western"><surname>LeSage</surname><given-names>L</given-names></name></person-group> (<year>1991b</year>)<article-title> Family Melandryidae: false darkling beetles.</article-title> In: <person-group><name name-style="western"><surname>Bousquet</surname><given-names>Y</given-names></name></person-group> (<role>Ed</role>). <issue-title>Checklist of beetles of Canada and Alaska.</issue-title><source>Publication 1861/E, Agriculture Canada, Research Branch, Ottawa, Ontario</source>: <fpage>245</fpage>-<lpage>248</lpage>.</mixed-citation></ref></ref-list></tp:taxon-treatment>
