# Supplementary material for: New Coleoptera records from New Brunswick, Canada: Mycetophagidae, Tetratomidae, and Melandryidae
Source: Zookeys. 2012 Apr 4;(179):215–42. doi: 10.3897/zookeys.179.2598 (PMC3337062; doi:10.3897/zookeys.179.2598)
Supplement: XML Treatment for Symphora flavicollis [file zookeys.179.2598-treatment15.xml]

<!DOCTYPE tp:taxon-treatment
  PUBLIC "-//TaxonX//DTD Taxonomic Treatment Publishing DTD v0 20100105//EN" "tax-treatment-NSO.dtd">
<tp:taxon-treatment xmlns:tp="http://www.plazi.org/taxpub"><tp:treatment-meta><mixed-citation publication-type="journal"><person-group><name><surname>Webster</surname><given-names>Reginald P.</given-names></name><name><surname>Sweeney</surname><given-names>Jon D.</given-names></name><name><surname>DeMerchant</surname><given-names>Ian</given-names></name></person-group><article-title>New Coleoptera records from New Brunswick, Canada: Mycetophagidae, Tetratomidae, and Melandryidae</article-title><source>Zookeys</source><day>4</day><month>4</month><year>2012</year><volume>2012</volume><issue>179</issue><fpage>215</fpage><lpage>242</lpage><pub-id pub-id-type="doi">10.3897/zookeys.179.2598</pub-id></mixed-citation></tp:treatment-meta><tp:nomenclature><tp:taxon-name>
                            <tp:taxon-name-part taxon-name-part-type="genus">Symphora</tp:taxon-name-part>
                            <tp:taxon-name-part taxon-name-part-type="species">flavicollis</tp:taxon-name-part>
                        <object-id xmlns:xlink="http://www.w3.org/1999/xlink" xlink:type="simple">http://species-id.net/wiki/Symphora_flavicollis</object-id>
								</tp:taxon-name><tp:taxon-authority>(Haldeman, 1848)</tp:taxon-authority><xref ref-type="fig" rid="F15">Map 15</xref></tp:nomenclature><tp:treatment-sec sec-type="Material examined"><title>Material examined.</title><p><bold>New Brunswick, Carleton Co.</bold>,Jackson Falls,Bell Forest, <named-content xmlns:xlink="http://www.w3.org/1999/xlink" content-type="dwc:verbatimCoordinates" xlink:type="simple">46.2200°N, 67.7231°W</named-content>, 27.VI-6.VII.2008, 6–12.VII.2009, R. P. Webster, mature hardwood forest, Lindgren funnel traps (2, AFC); same locality and forest type, 28.VI–7.VII.2009, R. Webster &amp; M.-A. Giguère, Lindgren funnel trap (1, RWC). <bold>Queens Co.</bold>, Cranberry Lake P.N.A, <named-content xmlns:xlink="http://www.w3.org/1999/xlink" content-type="dwc:verbatimCoordinates" xlink:type="simple">46.1125°N, 65.6075°W</named-content>, 29.VI–7.VII.2011, 7–13.VII.2011, M. Roy &amp; V. Webster, old red oak forest, Lindgren funnel traps (2, RWC). <bold>Restigouche Co.</bold>, Dionne Brook P.N.A., <named-content xmlns:xlink="http://www.w3.org/1999/xlink" content-type="dwc:verbatimCoordinates" xlink:type="simple">47.9030°N, 68.3503°W</named-content>, 27.VI-14.VII.2011, M. Roy &amp; V. Webster, old-growth northern hardwood forest, Lindgren funnel trap (1, NBM). <bold>Sunbury Co.</bold>, Burton near Sunpoke Lake, <named-content xmlns:xlink="http://www.w3.org/1999/xlink" content-type="dwc:verbatimCoordinates" xlink:type="simple">45.7658°N, 66.5546°W</named-content><!--PageBreak-->, 27.VII.2007, R. P. Webster, red oak and red maple forest, u.v. light (2, RWC); Acadia Research Forest, <named-content xmlns:xlink="http://www.w3.org/1999/xlink" content-type="dwc:verbatimCoordinates" xlink:type="simple">45.9866°N, 66.3841°W</named-content>, 30.VI-8.VII.2009, R. Webster &amp; M.-A. Giguère, mature (110-year-old) red spruce forest with scattered red maple and balsam fir, Lindgren funnel trap (1, RWC). <bold>York Co.</bold>, Charters Settlement, <named-content xmlns:xlink="http://www.w3.org/1999/xlink" content-type="dwc:verbatimCoordinates" xlink:type="simple">45.8430°N, 66.7275°W</named-content>, 12.VII.2005, R. P. Webster, regenerating mixed forest, beating foliage (1, RWC); Canterbury, near Browns Mountain Fen, <named-content xmlns:xlink="http://www.w3.org/1999/xlink" content-type="dwc:verbatimCoordinates" xlink:type="simple">45.8978°N, 67.6273°W</named-content>, 3.VII.2005, R. Webster &amp; M.-A. Giguère, mixed forest, beating foliage (1, RWC); 15 km W of Tracy off Rt. 645, <named-content xmlns:xlink="http://www.w3.org/1999/xlink" content-type="dwc:verbatimCoordinates" xlink:type="simple">45.6848°N, 66.8821°W</named-content>, 4–16.VI.2010, R. Webster &amp; C. MacKay, old red pine forest, Lindgren funnel trap (1, RWC).</p><fig id="F15" position="float" orientation="portrait"><label>Map 15.</label><caption><p>Collection localities in New Brunswick, Canada of <italic><tp:taxon-name>Symphora flavicollis</tp:taxon-name></italic>.</p></caption><graphic xmlns:xlink="http://www.w3.org/1999/xlink" xlink:href="ZooKeys-179-215-g015.jpg" position="float" orientation="portrait" xlink:type="simple"/></fig></tp:treatment-sec><tp:treatment-sec sec-type="Collection and habitat data"><title>Collection and habitat data.</title><p><italic><tp:taxon-name>Symphora flavicollis</tp:taxon-name></italic> was found in a mature hardwood forest with sugar maple and American beech, a red oak and red maple stand, an old red oak forest, an old-growth northern hardwood forest, a regenerating (20-year-old) mixed forest, mixed forests, a mature red spruce forest, and an old red pine forest. Adults were captured in Lindgren funnel traps, at ultraviolet light, and by beating foliage. <xref ref-type="bibr" rid="B14">Majka and Pollock (2006)</xref> reported this species from various coniferous and hardwood forest types in Nova Scotia. This species was collected during June and July.</p></tp:treatment-sec><tp:treatment-sec sec-type="Distribution"><title>Distribution in Canada and Alaska.</title><p>MB, ON, QC, <bold>NB</bold>, PE, NS (<xref ref-type="bibr" rid="B11">LeSage 1991b</xref>; <xref ref-type="bibr" rid="B14">Majka and Pollock 2006</xref>).</p></tp:treatment-sec><ref-list><ref id="B14"><mixed-citation xmlns:xlink="http://www.w3.org/1999/xlink" xlink:type="simple"><person-group><name name-style="western"><surname>Majka</surname><given-names>CG</given-names></name><name name-style="western"><surname>Pollock</surname><given-names>DA</given-names></name></person-group> (<year>2006</year>)<article-title> Understanding saproxylic beetles: new records of Tetratomidae, Melandryidae, Synchroidae, and Scraptiidae from the Maritime provinces of Canada (Coleoptera: Tenebrionoidea).</article-title><source>Zootaxa </source><volume>1248</volume>: <fpage>45</fpage>-<lpage>68</lpage>.</mixed-citation></ref><ref id="B11"><mixed-citation xmlns:xlink="http://www.w3.org/1999/xlink" xlink:type="simple"><person-group><name name-style="western"><surname>LeSage</surname><given-names>L</given-names></name></person-group> (<year>1991b</year>)<article-title> Family Melandryidae: false darkling beetles.</article-title> In: <person-group><name name-style="western"><surname>Bousquet</surname><given-names>Y</given-names></name></person-group> (<role>Ed</role>). <issue-title>Checklist of beetles of Canada and Alaska.</issue-title><source>Publication 1861/E, Agriculture Canada, Research Branch, Ottawa, Ontario</source>: <fpage>245</fpage>-<lpage>248</lpage>.</mixed-citation></ref></ref-list></tp:taxon-treatment>
