# Supplementary material for: New Coleoptera records from New Brunswick, Canada: Mycetophagidae, Tetratomidae, and Melandryidae
Source: Zookeys. 2012 Apr 4;(179):215–42. doi: 10.3897/zookeys.179.2598 (PMC3337062; doi:10.3897/zookeys.179.2598)
Supplement: XML Treatment for Orchesia ovata [file zookeys.179.2598-treatment19.xml]

<!DOCTYPE tp:taxon-treatment
  PUBLIC "-//TaxonX//DTD Taxonomic Treatment Publishing DTD v0 20100105//EN" "tax-treatment-NSO.dtd">
<tp:taxon-treatment xmlns:tp="http://www.plazi.org/taxpub"><tp:treatment-meta><mixed-citation publication-type="journal"><person-group><name><surname>Webster</surname><given-names>Reginald P.</given-names></name><name><surname>Sweeney</surname><given-names>Jon D.</given-names></name><name><surname>DeMerchant</surname><given-names>Ian</given-names></name></person-group><article-title>New Coleoptera records from New Brunswick, Canada: Mycetophagidae, Tetratomidae, and Melandryidae</article-title><source>Zookeys</source><day>4</day><month>4</month><year>2012</year><volume>2012</volume><issue>179</issue><fpage>215</fpage><lpage>242</lpage><pub-id pub-id-type="doi">10.3897/zookeys.179.2598</pub-id></mixed-citation></tp:treatment-meta><tp:nomenclature><tp:taxon-name>
                            <tp:taxon-name-part taxon-name-part-type="genus">Orchesia</tp:taxon-name-part>
                            <tp:taxon-name-part taxon-name-part-type="species">ovata</tp:taxon-name-part>
                        <object-id xmlns:xlink="http://www.w3.org/1999/xlink" xlink:type="simple">http://species-id.net/wiki/Orchesia_ovata</object-id>
								</tp:taxon-name><tp:taxon-authority>Laliberté, 1967</tp:taxon-authority><xref ref-type="fig" rid="F19">Map 19</xref></tp:nomenclature><tp:treatment-sec sec-type="Material examined"><title>Material examined.</title><p><bold>New Brunswick, Carleton Co.</bold>, Jackson Falls, Bell Forest, <named-content xmlns:xlink="http://www.w3.org/1999/xlink" content-type="dwc:verbatimCoordinates" xlink:type="simple">46.2200°N, 67.7231°W</named-content>, 28.VI–7.VII.2009, R. Webster &amp; M.-A. Giguère, mature hardwood forest, Lindgren funnel trap (1, RWC). <bold>Queens Co.</bold>, Cranberry Lake P.N.A, <named-content xmlns:xlink="http://www.w3.org/1999/xlink" content-type="dwc:verbatimCoordinates" xlink:type="simple">46.1125°N, 65.6075°W</named-content>, 1–10.VII.2009, 10–15.VII.2009, 15–21.VII.2009, 21–28.VII.2009, R. Webster &amp; M.-A. Giguère, old red oak forest, Lindgren funnel traps (5, RWC); Grand Lake Meadows P.N.A., <named-content xmlns:xlink="http://www.w3.org/1999/xlink" content-type="dwc:verbatimCoordinates" xlink:type="simple">45.8227°N, 66.1209°W</named-content>, 5–19.VII.2011, 5–17.VIII.2011, 17–30.VIII.2011, M. Roy &amp; V. Webster, old silver maple forest and seasonally flooded marsh, Lindgren funnel traps (3, AFC, NBM). <bold>Restigouche Co.</bold>, Dionne Brook P.N.A., <named-content xmlns:xlink="http://www.w3.org/1999/xlink" content-type="dwc:verbatimCoordinates" xlink:type="simple">47.9030°N, 68.3503°W</named-content>, 14–28.VII.2011, M. Roy &amp; V. Webster, old-growth northern hardwood forest, Lindgren funnel traps (2, AFC, NBM); same locality and collectors but <named-content xmlns:xlink="http://www.w3.org/1999/xlink" content-type="dwc:verbatimCoordinates" xlink:type="simple">47.9064°N, 68.3441°W</named-content>, 14–28.VII.2011, old-growth white spruce and balsam fir forest, Lindgren funnel traps (1, NBM). <bold>Sunbury Co.</bold> Burton, Sunpoke Lake, <named-content xmlns:xlink="http://www.w3.org/1999/xlink" content-type="dwc:verbatimCoordinates" xlink:type="simple">45.7658°N, 66.5546°W</named-content>, 26.VII-1.VIII.2008, R. P. Webster, oak forest with scattered white pine, Lindgren funnel trap (1, RWC); <italic>ca</italic>. 2.5 km S of Beaver Dam, <named-content xmlns:xlink="http://www.w3.org/1999/xlink" content-type="dwc:verbatimCoordinates" xlink:type="simple">45.7735°N, 66.6852°W</named-content>, 13.VIII.2008, R. P. Webster, powerline-right-of-way, sweeping foliage (1, RWC). <bold>York Co.</bold>, Canterbury, <named-content xmlns:xlink="http://www.w3.org/1999/xlink" content-type="dwc:verbatimCoordinates" xlink:type="simple">45.8972°N, 67.6272°W</named-content>, 21.VII.2004, D. Sabine, J. Edsall, K. Bredin, &amp; R. Webster, mixed forest with cedar, sweeping foliage near small stream (1, RWC).</p><fig id="F19" position="float" orientation="portrait"><label>Map 19.</label><caption><p>Collection localities in New Brunswick, Canada of <italic><tp:taxon-name>Orchesia ovata</tp:taxon-name></italic>.</p></caption><graphic xmlns:xlink="http://www.w3.org/1999/xlink" xlink:href="ZooKeys-179-215-g019.jpg" position="float" orientation="portrait" xlink:type="simple"/></fig></tp:treatment-sec><tp:treatment-sec sec-type="Collection and habitat data"><title>Collection and habitat data.</title><p>In New Brunswick, <italic><tp:taxon-name>Orchesia ovata</tp:taxon-name></italic> was found in a mature hardwood forest with sugar maple and American beech, an old-growth northern hardwood forest with sugar maple and yellow birch, an old red oak forest, an oak forest with scattered white pine (<italic><tp:taxon-name>Pinus strobus</tp:taxon-name></italic> L.), an old-growth white spruce and balsam fir forest, a mixed forest, and along a powerline right-of-way. Most adults were captured in Lindgren funnel traps. A few individuals were swept from foliage. Elsewhere, this <!--PageBreak-->species has been found on wood covered with decaying foliage of red maple (<xref ref-type="bibr" rid="B9">Laliberté 1966</xref>). Adults were collected during June, July, and August.</p></tp:treatment-sec><tp:treatment-sec sec-type="Distribution"><title>Distribution in Canada and Alaska.</title><p>ON, QC, <bold>NB</bold>, NS (<xref ref-type="bibr" rid="B11">LeSage 1991b</xref>; <xref ref-type="bibr" rid="B14">Majka and Pollock 2006</xref>).<italic><tp:taxon-name>Orchesia ovata</tp:taxon-name></italic> was not listed by <xref ref-type="bibr" rid="B10">LeSage (1991a)</xref> as occurring in New Brunswick. <xref ref-type="bibr" rid="B14">Majka and Pollock (2006)</xref> reported this species from New Brunswick in <xref ref-type="table" rid="T1">Table 1</xref> but did not include any data to support the record. The above records establish its presence in the province.</p></tp:treatment-sec><tp:treatment-sec><!--Section generated to contain objects referenced in tp:taxon-treatment.--><table-wrap id="T1" position="float" orientation="portrait"><label>Table 1.</label><caption><p>Species of <tp:taxon-name>Mycetophagidae</tp:taxon-name>, <tp:taxon-name>Tetratomidae</tp:taxon-name>, and <tp:taxon-name>Melandryidae</tp:taxon-name> reported from New Brunswick, Canada.</p></caption><table><tbody><tr><td rowspan="1" colspan="1"><bold>Family <tp:taxon-name>Mycetophagidae</tp:taxon-name> Leach</bold></td></tr><tr><td rowspan="1" colspan="1"><bold>Subfamily <tp:taxon-name>Mycetophaginae</tp:taxon-name> Leach</bold></td></tr><tr><td rowspan="1" colspan="1"><bold>Tribe <tp:taxon-name>Mycetophagini</tp:taxon-name> Leach</bold></td></tr><tr><td rowspan="1" colspan="1"><italic><tp:taxon-name>Mycetophagus flexuosus</tp:taxon-name></italic> Say</td></tr><tr><td rowspan="1" colspan="1"><italic><tp:taxon-name>Mycetophagus punctatus</tp:taxon-name></italic> Say*</td></tr><tr><td rowspan="1" colspan="1"><italic><tp:taxon-name>Mycetophagus serrulatus</tp:taxon-name></italic> Casey</td></tr><tr><td rowspan="1" colspan="1"><italic><tp:taxon-name>Mycetophagus pluripunctatus</tp:taxon-name></italic> LeConte</td></tr><tr><td rowspan="1" colspan="1"><italic><tp:taxon-name>Mycetophagus quadriguttatus</tp:taxon-name></italic> Müller*</td></tr><tr><td rowspan="1" colspan="1"><bold>Tribe <tp:taxon-name>Typhaeini</tp:taxon-name> Thomson</bold></td></tr><tr><td rowspan="1" colspan="1"><italic><tp:taxon-name>Typhaea stercorea</tp:taxon-name></italic> (Linnaeus)</td></tr><tr><td rowspan="1" colspan="1"><italic><tp:taxon-name>Litargus didesmus</tp:taxon-name></italic> Say**</td></tr><tr><td rowspan="1" colspan="1"><italic><tp:taxon-name>Litargus tetraspilotus</tp:taxon-name></italic> LeConte*</td></tr><tr><td rowspan="1" colspan="1"><bold>Family <tp:taxon-name>Tetratomidae</tp:taxon-name> Billberg</bold></td></tr><tr><td rowspan="1" colspan="1"><bold>Subfamily <tp:taxon-name>Tetratominae</tp:taxon-name> Billberg</bold></td></tr><tr><td rowspan="1" colspan="1"><italic><tp:taxon-name>Tetratoma tessellata</tp:taxon-name></italic> Melsheimer*</td></tr><tr><td rowspan="1" colspan="1"><italic><tp:taxon-name>Tetratoma variegata</tp:taxon-name></italic> Casey**</td></tr><tr><td rowspan="1" colspan="1"><bold>Subfamily <tp:taxon-name>Piseninae</tp:taxon-name> Miyatake</bold></td></tr><tr><td rowspan="1" colspan="1"><italic><tp:taxon-name>Pisenus humeralis</tp:taxon-name></italic> Kirby**</td></tr><tr><td rowspan="1" colspan="1"><bold>Subfamily <tp:taxon-name>Penthinae</tp:taxon-name> Lacordaire</bold></td></tr><tr><td rowspan="1" colspan="1"><italic><tp:taxon-name>Penthe obliquata</tp:taxon-name></italic> (Fabricius)*</td></tr><tr><td rowspan="1" colspan="1"><italic><tp:taxon-name>Penthe pimelia</tp:taxon-name></italic> (Fabricius)</td></tr><tr><td rowspan="1" colspan="1"><bold>Subfamily <tp:taxon-name>Hallomeninae</tp:taxon-name> Gistel</bold></td></tr><tr><td rowspan="1" colspan="1"><italic><tp:taxon-name>Hallomenus serricornis</tp:taxon-name></italic> LeConte**</td></tr><tr><td rowspan="1" colspan="1"><bold>Subfamily <tp:taxon-name>Eustrophinae</tp:taxon-name> Gistel</bold></td></tr><tr><td rowspan="1" colspan="1"><bold>Tribe <tp:taxon-name>Eustrophini</tp:taxon-name> Gistel</bold></td></tr><tr><td rowspan="1" colspan="1"><italic><tp:taxon-name>Eustrophus tomentosus</tp:taxon-name></italic> Say*</td></tr><tr><td rowspan="1" colspan="1"><italic><tp:taxon-name>Synstrophus repandus</tp:taxon-name></italic> (Horn)**</td></tr><tr><td rowspan="1" colspan="1"><bold>Tribe <tp:taxon-name>Holostrophini</tp:taxon-name> Nikitsky</bold></td></tr><tr><td rowspan="1" colspan="1"><italic><tp:taxon-name>Pseudoholostrophus discolor</tp:taxon-name></italic> (Horn)</td></tr><tr><td rowspan="1" colspan="1"><bold>Family <tp:taxon-name>Melandryidae</tp:taxon-name> Leach</bold></td></tr><tr><td rowspan="1" colspan="1"><bold>Subfamily <tp:taxon-name>Melandryidae</tp:taxon-name> Leach</bold></td></tr><tr><td rowspan="1" colspan="1"><bold>Tribe <tp:taxon-name>Dircaeni</tp:taxon-name> Kirby</bold></td></tr><tr><td rowspan="1" colspan="1"><italic><tp:taxon-name>Dircaea liturata</tp:taxon-name></italic> (LeConte)</td></tr><tr><td rowspan="1" colspan="1"><bold>Tribe <tp:taxon-name>Hypulini</tp:taxon-name> Gistel</bold></td></tr><tr><td rowspan="1" colspan="1"><italic><tp:taxon-name>Hypulus simulator</tp:taxon-name></italic> Newman</td></tr><tr><td rowspan="1" colspan="1"><italic><tp:taxon-name>Symphora flavicollis</tp:taxon-name></italic> (Haldeman)*</td></tr><tr><td rowspan="1" colspan="1"><italic><tp:taxon-name>Symphora rugosa</tp:taxon-name></italic> (Haldeman)*</td></tr><tr><td rowspan="1" colspan="1"><bold>Tribe <tp:taxon-name>Melandryini</tp:taxon-name> Leach</bold></td></tr><tr><td rowspan="1" colspan="1"><italic><tp:taxon-name>Emmesa connectens</tp:taxon-name></italic> Newman</td></tr><tr><td rowspan="1" colspan="1"><italic><tp:taxon-name>Emmesa labiata</tp:taxon-name></italic> (Say)</td></tr><tr><td rowspan="1" colspan="1"><italic><tp:taxon-name>Melandrya striata</tp:taxon-name></italic> Say</td></tr><tr><td rowspan="1" colspan="1"><italic><tp:taxon-name>Phryganophilus collaris</tp:taxon-name></italic> LeConte</td></tr><tr><td rowspan="1" colspan="1"><italic><tp:taxon-name>Prothalpia undata</tp:taxon-name></italic> LeConte</td></tr><tr><td rowspan="1" colspan="1"><bold>Tribe <tp:taxon-name>Orchesiini</tp:taxon-name> Mulsant</bold></td></tr><tr><td rowspan="1" colspan="1"><italic><tp:taxon-name>Microscapha clavicornis</tp:taxon-name></italic> LeConte**</td></tr><tr><td rowspan="1" colspan="1"><italic><tp:taxon-name>Orchesia castanea</tp:taxon-name></italic> (Melsheimer)</td></tr><tr><td rowspan="1" colspan="1"><italic><tp:taxon-name>Orchesia cultriformis</tp:taxon-name></italic> Laliberté*</td></tr><tr><td rowspan="1" colspan="1"><italic><tp:taxon-name>Orchesia ovata</tp:taxon-name></italic> Laliberté*</td></tr><tr><td rowspan="1" colspan="1"><bold>Tribe <tp:taxon-name>Serropalpini</tp:taxon-name> Latreille</bold></td></tr><tr><td rowspan="1" colspan="1"><italic><tp:taxon-name>Enchodes sericea</tp:taxon-name></italic> (Haldeman)</td></tr><tr><td rowspan="1" colspan="1"><italic><tp:taxon-name>Scotochroa atra</tp:taxon-name></italic> LeConte</td></tr><tr><td rowspan="1" colspan="1"><italic><tp:taxon-name>Scotochroa buprestoides</tp:taxon-name></italic> (Kirby)</td></tr><tr><td rowspan="1" colspan="1"><italic><tp:taxon-name>Scotochroides antennatus</tp:taxon-name></italic> Mank*</td></tr><tr><td rowspan="1" colspan="1"><italic><tp:taxon-name>Serropalpus coxalis</tp:taxon-name></italic> Mank</td></tr><tr><td rowspan="1" colspan="1"><italic><tp:taxon-name>Serropalpus substriatus</tp:taxon-name></italic> Haldeman</td></tr><tr><td rowspan="1" colspan="1"><italic><tp:taxon-name>Phloeotyra fusca</tp:taxon-name></italic> (LeConte)*</td></tr><tr><td rowspan="1" colspan="1"><italic><tp:taxon-name>Spilotus quadripustulatus</tp:taxon-name></italic> (Melsheimer)*</td></tr><tr><td rowspan="1" colspan="1"><italic><tp:taxon-name>Xylita livida</tp:taxon-name></italic> (Sahlberge)</td></tr><tr><td rowspan="1" colspan="1"><italic><tp:taxon-name>Xylita laevigata</tp:taxon-name></italic> (Hellenius)</td></tr><tr><td rowspan="1" colspan="1"><bold>Tribe <tp:taxon-name>Zilorini</tp:taxon-name> Desbrochers des Loges</bold></td></tr><tr><td rowspan="1" colspan="1"><italic><tp:taxon-name>Zilora hispida</tp:taxon-name></italic> LeConte*</td></tr><tr><td rowspan="1" colspan="1"><italic><tp:taxon-name>Zilora nuda</tp:taxon-name></italic> Provancher**</td></tr></tbody></table><table-wrap-foot><fn><p><bold>Notes:</bold> *New to province, **New to Maritime provinces.</p></fn></table-wrap-foot></table-wrap></tp:treatment-sec><ref-list><ref id="B9"><mixed-citation xmlns:xlink="http://www.w3.org/1999/xlink" xlink:type="simple"><person-group><name name-style="western"><surname>Laliberté</surname><given-names>F</given-names></name></person-group> (<year>1966</year>)<article-title> Les Orchesiini du Québec.</article-title><source>Le Naturaliste Canadien </source><volume>93</volume>: <fpage>689</fpage>-<lpage>700</lpage>.</mixed-citation></ref><ref id="B11"><mixed-citation xmlns:xlink="http://www.w3.org/1999/xlink" xlink:type="simple"><person-group><name name-style="western"><surname>LeSage</surname><given-names>L</given-names></name></person-group> (<year>1991b</year>)<article-title> Family Melandryidae: false darkling beetles.</article-title> In: <person-group><name name-style="western"><surname>Bousquet</surname><given-names>Y</given-names></name></person-group> (<role>Ed</role>). <issue-title>Checklist of beetles of Canada and Alaska.</issue-title><source>Publication 1861/E, Agriculture Canada, Research Branch, Ottawa, Ontario</source>: <fpage>245</fpage>-<lpage>248</lpage>.</mixed-citation></ref><ref id="B14"><mixed-citation xmlns:xlink="http://www.w3.org/1999/xlink" xlink:type="simple"><person-group><name name-style="western"><surname>Majka</surname><given-names>CG</given-names></name><name name-style="western"><surname>Pollock</surname><given-names>DA</given-names></name></person-group> (<year>2006</year>)<article-title> Understanding saproxylic beetles: new records of Tetratomidae, Melandryidae, Synchroidae, and Scraptiidae from the Maritime provinces of Canada (Coleoptera: Tenebrionoidea).</article-title><source>Zootaxa </source><volume>1248</volume>: <fpage>45</fpage>-<lpage>68</lpage>.</mixed-citation></ref><ref id="B10"><mixed-citation xmlns:xlink="http://www.w3.org/1999/xlink" xlink:type="simple"><person-group><name name-style="western"><surname>LeSage</surname><given-names>L</given-names></name></person-group> (<year>1991a</year>)<source> Family Tetratomidae: tetratomid beetles. In: Bousquet Y (Ed) Checklist of beetles of Canada and Alaska. Publication 1861/E, Agriculture Canada, Research Branch, Ottawa, Ontario, 243.</source></mixed-citation></ref></ref-list></tp:taxon-treatment>
