# Supplementary material for: New Coleoptera records from New Brunswick, Canada: Mycetophagidae, Tetratomidae, and Melandryidae
Source: Zookeys. 2012 Apr 4;(179):215–42. doi: 10.3897/zookeys.179.2598 (PMC3337062; doi:10.3897/zookeys.179.2598)
Supplement: XML Treatment for Scotochroides antennatus [file zookeys.179.2598-treatment21.xml]

<!DOCTYPE tp:taxon-treatment
  PUBLIC "-//TaxonX//DTD Taxonomic Treatment Publishing DTD v0 20100105//EN" "tax-treatment-NSO.dtd">
<tp:taxon-treatment xmlns:tp="http://www.plazi.org/taxpub"><tp:treatment-meta><mixed-citation publication-type="journal"><person-group><name><surname>Webster</surname><given-names>Reginald P.</given-names></name><name><surname>Sweeney</surname><given-names>Jon D.</given-names></name><name><surname>DeMerchant</surname><given-names>Ian</given-names></name></person-group><article-title>New Coleoptera records from New Brunswick, Canada: Mycetophagidae, Tetratomidae, and Melandryidae</article-title><source>Zookeys</source><day>4</day><month>4</month><year>2012</year><volume>2012</volume><issue>179</issue><fpage>215</fpage><lpage>242</lpage><pub-id pub-id-type="doi">10.3897/zookeys.179.2598</pub-id></mixed-citation></tp:treatment-meta><tp:nomenclature><tp:taxon-name>
                            <tp:taxon-name-part taxon-name-part-type="genus">Scotochroides</tp:taxon-name-part>
                            <tp:taxon-name-part taxon-name-part-type="species">antennatus</tp:taxon-name-part>
                        <object-id xmlns:xlink="http://www.w3.org/1999/xlink" xlink:type="simple">http://species-id.net/wiki/Scotochroides_antennatus</object-id>
								</tp:taxon-name><tp:taxon-authority>Mank, 1939</tp:taxon-authority><xref ref-type="fig" rid="F21">Map 21</xref></tp:nomenclature><tp:treatment-sec sec-type="Material examined"><title>Material examined.</title><p><bold>New Brunswick,</bold> <bold>Carleton Co.</bold>, Jackson Falls, Bell Forest, <named-content xmlns:xlink="http://www.w3.org/1999/xlink" content-type="dwc:verbatimCoordinates" xlink:type="simple">46.2200°N, 67.7231°W</named-content>, 19–29.VII.2008, R. P. Webster, mature hardwood forest, Lindgren funnel trap (1, RWC). <bold>Charlotte Co.</bold>, 10 km NW of New River Beach, <named-content xmlns:xlink="http://www.w3.org/1999/xlink" content-type="dwc:verbatimCoordinates" xlink:type="simple">45.2110°N, 66.6170°W</named-content>, 16–26.VII.2010, R. Webster &amp; C. MacKay, old growth eastern white cedar forest, Lindgren funnel traps (2, RWC).</p><fig id="F21" position="float" orientation="portrait"><label>Map 21.</label><caption><p>Collection localities in New Brunswick, Canada of <italic><tp:taxon-name>Scotochroides antennatus</tp:taxon-name></italic>.</p></caption><graphic xmlns:xlink="http://www.w3.org/1999/xlink" xlink:href="ZooKeys-179-215-g021.jpg" position="float" orientation="portrait" xlink:type="simple"/></fig></tp:treatment-sec><tp:treatment-sec sec-type="Collection and habitat data"><title>Collection and habitat data.</title><p>Adults were captured in Lindgren funnel traps deployed in a mature hardwood forest with sugar maple and American beech, and in an old eastern white cedar forest/swamp. In Nova Scotia, this species was collected from conifer stands, mostly from flight intercept traps or by sweeping foliage (<xref ref-type="bibr" rid="B14">Majka and Pollock 2006</xref>). Adults were captured during July.</p></tp:treatment-sec><tp:treatment-sec sec-type="Distribution"><title>Distribution in Canada and Alaska.</title><p>QC, <bold>NB</bold>, NS (<xref ref-type="bibr" rid="B11">LeSage 1991b</xref>; <xref ref-type="bibr" rid="B14">Majka and Pollock 2006</xref>).</p></tp:treatment-sec><ref-list><ref id="B14"><mixed-citation xmlns:xlink="http://www.w3.org/1999/xlink" xlink:type="simple"><person-group><name name-style="western"><surname>Majka</surname><given-names>CG</given-names></name><name name-style="western"><surname>Pollock</surname><given-names>DA</given-names></name></person-group> (<year>2006</year>)<article-title> Understanding saproxylic beetles: new records of Tetratomidae, Melandryidae, Synchroidae, and Scraptiidae from the Maritime provinces of Canada (Coleoptera: Tenebrionoidea).</article-title><source>Zootaxa </source><volume>1248</volume>: <fpage>45</fpage>-<lpage>68</lpage>.</mixed-citation></ref><ref id="B11"><mixed-citation xmlns:xlink="http://www.w3.org/1999/xlink" xlink:type="simple"><person-group><name name-style="western"><surname>LeSage</surname><given-names>L</given-names></name></person-group> (<year>1991b</year>)<article-title> Family Melandryidae: false darkling beetles.</article-title> In: <person-group><name name-style="western"><surname>Bousquet</surname><given-names>Y</given-names></name></person-group> (<role>Ed</role>). <issue-title>Checklist of beetles of Canada and Alaska.</issue-title><source>Publication 1861/E, Agriculture Canada, Research Branch, Ottawa, Ontario</source>: <fpage>245</fpage>-<lpage>248</lpage>.</mixed-citation></ref></ref-list></tp:taxon-treatment>
