# Supplementary material for: New Coleoptera records from New Brunswick, Canada: Mycetophagidae, Tetratomidae, and Melandryidae
Source: Zookeys. 2012 Apr 4;(179):215–42. doi: 10.3897/zookeys.179.2598 (PMC3337062; doi:10.3897/zookeys.179.2598)
Supplement: XML Treatment for Phloeotrya fusca [file zookeys.179.2598-treatment22.xml]

<!DOCTYPE tp:taxon-treatment
  PUBLIC "-//TaxonX//DTD Taxonomic Treatment Publishing DTD v0 20100105//EN" "tax-treatment-NSO.dtd">
<tp:taxon-treatment xmlns:tp="http://www.plazi.org/taxpub"><tp:treatment-meta><mixed-citation publication-type="journal"><person-group><name><surname>Webster</surname><given-names>Reginald P.</given-names></name><name><surname>Sweeney</surname><given-names>Jon D.</given-names></name><name><surname>DeMerchant</surname><given-names>Ian</given-names></name></person-group><article-title>New Coleoptera records from New Brunswick, Canada: Mycetophagidae, Tetratomidae, and Melandryidae</article-title><source>Zookeys</source><day>4</day><month>4</month><year>2012</year><volume>2012</volume><issue>179</issue><fpage>215</fpage><lpage>242</lpage><pub-id pub-id-type="doi">10.3897/zookeys.179.2598</pub-id></mixed-citation></tp:treatment-meta><tp:nomenclature><tp:taxon-name>
                            <tp:taxon-name-part taxon-name-part-type="genus">Phloeotrya</tp:taxon-name-part>
                            <tp:taxon-name-part taxon-name-part-type="species">fusca</tp:taxon-name-part>
                        <object-id xmlns:xlink="http://www.w3.org/1999/xlink" xlink:type="simple">http://species-id.net/wiki/Phloeotrya_fusca</object-id>
								</tp:taxon-name><tp:taxon-authority>(LeConte, 1878)</tp:taxon-authority><xref ref-type="fig" rid="F22">Map 22</xref></tp:nomenclature><tp:treatment-sec sec-type="Material examined"><title>Material examined.</title><p><bold>New Brunswick, Queens Co.</bold>, Cranberry Lake P.N.A, <named-content xmlns:xlink="http://www.w3.org/1999/xlink" content-type="dwc:verbatimCoordinates" xlink:type="simple">46.1125°N, 65.6075°W</named-content>, 15–21.VII.2009, R. Webster &amp; M.-A. Giguère, old red oak forest, Lindgren funnel trap (1, RWC). <bold>Sunbury Co.</bold>, Acadia Research Forest, <named-content xmlns:xlink="http://www.w3.org/1999/xlink" content-type="dwc:verbatimCoordinates" xlink:type="simple">45.9866°N, 66.3841°W</named-content>, 29.VII–4.VIII.2009, R. Webster &amp; M.-A. Giguère, mature (110-year-old) red spruce forest with scattered red maple and balsam fir, Lindgren funnel trap (1, AFC). <bold>York Co.</bold>, 15 km W of Tracy off Rt. 645, <named-content xmlns:xlink="http://www.w3.org/1999/xlink" content-type="dwc:verbatimCoordinates" xlink:type="simple">45.6848°N, 66.8821°W</named-content>, 7–14.VII.2009, 4–11.VIII.2009, R. Webster &amp; M.-A. Giguère, old red pine forest, Lindgren funnel traps (3, RWC); same locality and habitat data, 30.VI-13.VII.2010, R. Webster &amp; K. Burgess, Lindgren funnel traps (6, AFC, RWC); 14 km WSW of Tracy, S of Rt. 645, <named-content xmlns:xlink="http://www.w3.org/1999/xlink" content-type="dwc:verbatimCoordinates" xlink:type="simple">45.6741°N, 66.8661°W</named-content>, 30.VI-13.VII.2010, 13–27.VII.2010, R. Webster, C. MacKay, &amp; K. Burgess, old mixed forest with red and white spruce, red and white pine, balsam fir, eastern white cedar, red maple, and <italic><tp:taxon-name>Populus</tp:taxon-name></italic> sp., Lindgren funnel traps (3, AFC, RWC).</p><fig id="F22" position="float" orientation="portrait"><label>Map 22.</label><caption><p>Collection localities in New Brunswick, Canada of <italic><tp:taxon-name>Phloeotrya fusca</tp:taxon-name></italic>.</p></caption><graphic xmlns:xlink="http://www.w3.org/1999/xlink" xlink:href="ZooKeys-179-215-g022.jpg" position="float" orientation="portrait" xlink:type="simple"/></fig></tp:treatment-sec><tp:treatment-sec sec-type="Collection and habitat data"><title>Collection and habitat data.</title><p>Adults of this species were captured in Lindgren funnel traps deployed in an old red oak stand, an old (180-year-old) red pine stand, a mature (110-year-old) red spruce forest, and an old mixed forest. <xref ref-type="bibr" rid="B14">Majka and Pollock (2006)</xref> reported that this species was associated with balsam fir, red spruce, and white pine. In New Brunswick, <italic><tp:taxon-name>Phloeotrya fusca</tp:taxon-name></italic> was collected during July and August.</p></tp:treatment-sec><tp:treatment-sec sec-type="Distribution"><title>Distribution in Canada and Alaska.</title><p>QC, <bold>NB</bold>, PE, NS (<xref ref-type="bibr" rid="B11">LeSage 1991b</xref>; <xref ref-type="bibr" rid="B14">Majka and Pollock 2006</xref>).</p></tp:treatment-sec><ref-list><ref id="B14"><mixed-citation xmlns:xlink="http://www.w3.org/1999/xlink" xlink:type="simple"><person-group><name name-style="western"><surname>Majka</surname><given-names>CG</given-names></name><name name-style="western"><surname>Pollock</surname><given-names>DA</given-names></name></person-group> (<year>2006</year>)<article-title> Understanding saproxylic beetles: new records of Tetratomidae, Melandryidae, Synchroidae, and Scraptiidae from the Maritime provinces of Canada (Coleoptera: Tenebrionoidea).</article-title><source>Zootaxa </source><volume>1248</volume>: <fpage>45</fpage>-<lpage>68</lpage>.</mixed-citation></ref><ref id="B11"><mixed-citation xmlns:xlink="http://www.w3.org/1999/xlink" xlink:type="simple"><person-group><name name-style="western"><surname>LeSage</surname><given-names>L</given-names></name></person-group> (<year>1991b</year>)<article-title> Family Melandryidae: false darkling beetles.</article-title> In: <person-group><name name-style="western"><surname>Bousquet</surname><given-names>Y</given-names></name></person-group> (<role>Ed</role>). <issue-title>Checklist of beetles of Canada and Alaska.</issue-title><source>Publication 1861/E, Agriculture Canada, Research Branch, Ottawa, Ontario</source>: <fpage>245</fpage>-<lpage>248</lpage>.</mixed-citation></ref></ref-list></tp:taxon-treatment>
